# Supplementary material for: Biguanide Complexes of Boron and Aluminum
Source: Inorg Chem. 2026 Jun 4;65(24):13350–61. doi: 10.1021/acs.inorgchem.6c00595 (PMC13292212; doi:10.1021/acs.inorgchem.6c00595)
Supplement: Supplementary file 2 [file ic6c00595_si_002.zip]

Archive with 29 entries (29 files):
- 4AlMe2.mol
- 4AlMe2dd.mol
- 4AlMe2du.mol
- 4AlMe2nud.mol
- 4AlMe2unu1.mol
- 4AlMe2uu.mol
- 6AlCl2.mol
- 6AlI2.mol
- 6AlMe2.mol
- 6AlMe2dow.mol
- 6AlMe2up.mol
- 6AlMeCl.mol
- 6AlMeI.mol
- AlMe)2v64.mol
- AlMe)2v64u.mol
- AlMe2)2TS.mol
- AlMe2)2v44.mol
- AlMe2dow4uu.mol
- AlMe2down4.mol
- AlMe2down4ud.mol
- AlMeCl)2v44.mol
- BF2)24_4.mol
- BF2)26_4.mol
- BF2)2up6_4.mol
- BF26_4.mol
- BF26_4v2.mol
- BH24_4.mol
- BH26_4.mol
- BH2up6_4.mol
