# Supplementary material for: Biguanide Complexes of Boron and Aluminum
Source: Inorg Chem. 2026 Jun 4;65(24):13350–61. doi: 10.1021/acs.inorgchem.6c00595 (PMC13292212; doi:10.1021/acs.inorgchem.6c00595)
Supplement: Supplementary file 2 [file ic6c00595_si_002.zip › 4AlMe2.mol]

chlupAl4_4

Created by GaussView 6.0.16
 89 91  0  0  0  0  0  0  0  0  0    0
   -2.2646    1.6161   -0.3707 Al  0  0  0  0  0  0  0  0  0  0  0  0
   -5.4408   -0.5991   -0.4959 O   0  0  0  0  0  0  0  0  0  0  0  0
   -2.4211   -4.2455   -0.4110 O   0  0  0  0  0  0  0  0  0  0  0  0
    0.9082   -1.2630   -0.5080 N   0  0  0  0  0  0  0  0  0  0  0  0
    1.2362    0.9219    0.1268 N   0  0  0  0  0  0  0  0  0  0  0  0
   -0.9717    0.1498   -0.2425 N   0  0  0  0  0  0  0  0  0  0  0  0
   -3.1458   -0.2591   -0.3841 N   0  0  0  0  0  0  0  0  0  0  0  0
   -1.6716   -2.1475   -0.3357 N   0  0  0  0  0  0  0  0  0  0  0  0
    0.4209   -0.0210   -0.1819 C   0  0  0  0  0  0  0  0  0  0  0  0
   -1.8948   -0.8403   -0.3232 C   0  0  0  0  0  0  0  0  0  0  0  0
   -4.1978   -1.0728   -0.4451 C   0  0  0  0  0  0  0  0  0  0  0  0
   -4.0508   -2.4656   -0.4578 C   0  0  0  0  0  0  0  0  0  0  0  0
   -4.9274   -3.0898   -0.5049 H   0  0  0  0  0  0  0  0  0  0  0  0
   -2.7454   -2.9473   -0.4036 C   0  0  0  0  0  0  0  0  0  0  0  0
   -5.6666    0.8224   -0.4132 C   0  0  0  0  0  0  0  0  0  0  0  0
   -6.7470    0.9386   -0.4444 H   0  0  0  0  0  0  0  0  0  0  0  0
   -5.2138    1.3348   -1.2631 H   0  0  0  0  0  0  0  0  0  0  0  0
   -5.2724    1.2184    0.5231 H   0  0  0  0  0  0  0  0  0  0  0  0
   -3.4669   -5.2253   -0.4796 C   0  0  0  0  0  0  0  0  0  0  0  0
   -2.9613   -6.1879   -0.4753 H   0  0  0  0  0  0  0  0  0  0  0  0
   -4.0436   -5.1158   -1.4017 H   0  0  0  0  0  0  0  0  0  0  0  0
   -4.1269   -5.1519    0.3887 H   0  0  0  0  0  0  0  0  0  0  0  0
    2.2716   -1.6285   -0.2649 C   0  0  0  0  0  0  0  0  0  0  0  0
    3.2141   -1.4508   -1.2940 C   0  0  0  0  0  0  0  0  0  0  0  0
    4.5280   -1.8632   -1.0586 C   0  0  0  0  0  0  0  0  0  0  0  0
    5.2805   -1.7393   -1.8270 H   0  0  0  0  0  0  0  0  0  0  0  0
    4.8899   -2.4352    0.1586 C   0  0  0  0  0  0  0  0  0  0  0  0
    5.9144   -2.7516    0.3227 H   0  0  0  0  0  0  0  0  0  0  0  0
    3.9454   -2.5962    1.1660 C   0  0  0  0  0  0  0  0  0  0  0  0
    4.2462   -3.0362    2.1090 H   0  0  0  0  0  0  0  0  0  0  0  0
    2.6206   -2.1882    0.9771 C   0  0  0  0  0  0  0  0  0  0  0  0
    2.7814   -0.8594   -2.6294 C   0  0  0  0  0  0  0  0  0  0  0  0
    2.0645   -0.0653   -2.4066 H   0  0  0  0  0  0  0  0  0  0  0  0
    2.0572   -1.9215   -3.4805 C   0  0  0  0  0  0  0  0  0  0  0  0
    1.7004   -1.4838   -4.4182 H   0  0  0  0  0  0  0  0  0  0  0  0
    1.1984   -2.3357   -2.9492 H   0  0  0  0  0  0  0  0  0  0  0  0
    2.7376   -2.7430   -3.7266 H   0  0  0  0  0  0  0  0  0  0  0  0
    3.9289   -0.2312   -3.4307 C   0  0  0  0  0  0  0  0  0  0  0  0
    3.5269    0.2926   -4.3022 H   0  0  0  0  0  0  0  0  0  0  0  0
    4.6279   -0.9879   -3.7999 H   0  0  0  0  0  0  0  0  0  0  0  0
    4.4899    0.4902   -2.8327 H   0  0  0  0  0  0  0  0  0  0  0  0
    1.5727   -2.3770    2.0660 C   0  0  0  0  0  0  0  0  0  0  0  0
    0.8084   -1.6108    1.9211 H   0  0  0  0  0  0  0  0  0  0  0  0
    0.8810   -3.7469    1.9230 C   0  0  0  0  0  0  0  0  0  0  0  0
    0.1050   -3.8658    2.6858 H   0  0  0  0  0  0  0  0  0  0  0  0
    1.6075   -4.5564    2.0451 H   0  0  0  0  0  0  0  0  0  0  0  0
    0.4066   -3.8584    0.9457 H   0  0  0  0  0  0  0  0  0  0  0  0
    2.1269   -2.1944    3.4864 C   0  0  0  0  0  0  0  0  0  0  0  0
    1.3057   -2.1988    4.2084 H   0  0  0  0  0  0  0  0  0  0  0  0
    2.6623   -1.2472    3.5863 H   0  0  0  0  0  0  0  0  0  0  0  0
    2.8095   -3.0018    3.7657 H   0  0  0  0  0  0  0  0  0  0  0  0
    0.8299    2.2015    0.5250 C   0  0  0  0  0  0  0  0  0  0  0  0
    0.7341    3.2466   -0.4309 C   0  0  0  0  0  0  0  0  0  0  0  0
    0.3980    4.5289    0.0137 C   0  0  0  0  0  0  0  0  0  0  0  0
    0.3016    5.3366   -0.7012 H   0  0  0  0  0  0  0  0  0  0  0  0
    0.2058    4.7973    1.3661 C   0  0  0  0  0  0  0  0  0  0  0  0
   -0.0548    5.7988    1.6899 H   0  0  0  0  0  0  0  0  0  0  0  0
    0.3683    3.7795    2.3014 C   0  0  0  0  0  0  0  0  0  0  0  0
    0.2426    4.0046    3.3541 H   0  0  0  0  0  0  0  0  0  0  0  0
    0.6830    2.4783    1.9073 C   0  0  0  0  0  0  0  0  0  0  0  0
    1.1253    2.9768   -1.8801 C   0  0  0  0  0  0  0  0  0  0  0  0
    0.6815    2.0203   -2.1744 H   0  0  0  0  0  0  0  0  0  0  0  0
    0.6489    4.0407   -2.8770 C   0  0  0  0  0  0  0  0  0  0  0  0
    0.8616    3.7104   -3.8975 H   0  0  0  0  0  0  0  0  0  0  0  0
    1.1728    4.9897   -2.7276 H   0  0  0  0  0  0  0  0  0  0  0  0
   -0.4229    4.2277   -2.7998 H   0  0  0  0  0  0  0  0  0  0  0  0
    2.6579    2.8237   -1.9779 C   0  0  0  0  0  0  0  0  0  0  0  0
    2.9543    2.5818   -3.0025 H   0  0  0  0  0  0  0  0  0  0  0  0
    3.0162    2.0312   -1.3205 H   0  0  0  0  0  0  0  0  0  0  0  0
    3.1463    3.7610   -1.6935 H   0  0  0  0  0  0  0  0  0  0  0  0
    0.8892    1.3673    2.9283 C   0  0  0  0  0  0  0  0  0  0  0  0
    1.5374    0.6296    2.4491 H   0  0  0  0  0  0  0  0  0  0  0  0
   -0.4352    0.6632    3.2775 C   0  0  0  0  0  0  0  0  0  0  0  0
   -0.2582   -0.1667    3.9684 H   0  0  0  0  0  0  0  0  0  0  0  0
   -0.9223    0.2680    2.3851 H   0  0  0  0  0  0  0  0  0  0  0  0
   -1.1282    1.3632    3.7539 H   0  0  0  0  0  0  0  0  0  0  0  0
    1.5974    1.8396    4.2068 C   0  0  0  0  0  0  0  0  0  0  0  0
    1.8445    0.9783    4.8344 H   0  0  0  0  0  0  0  0  0  0  0  0
    0.9667    2.5057    4.8031 H   0  0  0  0  0  0  0  0  0  0  0  0
    2.5246    2.3696    3.9741 H   0  0  0  0  0  0  0  0  0  0  0  0
   -2.8660    2.5618    1.2361 C   0  0  0  0  0  0  0  0  0  0  0  0
   -3.8098    3.0859    1.0417 H   0  0  0  0  0  0  0  0  0  0  0  0
   -2.1398    3.3147    1.5515 H   0  0  0  0  0  0  0  0  0  0  0  0
   -3.0251    1.8864    2.0824 H   0  0  0  0  0  0  0  0  0  0  0  0
   -2.4686    2.3528   -2.1848 C   0  0  0  0  0  0  0  0  0  0  0  0
   -2.5070    3.4465   -2.1810 H   0  0  0  0  0  0  0  0  0  0  0  0
   -3.4012    2.0014   -2.6426 H   0  0  0  0  0  0  0  0  0  0  0  0
   -1.6572    2.0544   -2.8550 H   0  0  0  0  0  0  0  0  0  0  0  0
    0.2180   -2.0074   -0.5195 H   0  0  0  0  0  0  0  0  0  0  0  0
  1  6  1  0  0  0  0
  1 81  1  0  0  0  0
  1 85  1  0  0  0  0
  2 11  4  0  0  0  0
  2 15  1  0  0  0  0
  3 14  4  0  0  0  0
  3 19  1  0  0  0  0
  4  9  4  0  0  0  0
  4 23  1  0  0  0  0
  4 89  1  0  0  0  0
  5  9  2  0  0  0  0
  5 52  1  0  0  0  0
  6  9  1  0  0  0  0
  6 10  4  0  0  0  0
  7 10  4  0  0  0  0
  7 11  4  0  0  0  0
  8 10  4  0  0  0  0
  8 14  4  0  0  0  0
 11 12  4  0  0  0  0
 12 13  1  0  0  0  0
 12 14  4  0  0  0  0
 15 16  1  0  0  0  0
 15 17  1  0  0  0  0
 15 18  1  0  0  0  0
 19 20  1  0  0  0  0
 19 21  1  0  0  0  0
 19 22  1  0  0  0  0
 23 24  4  0  0  0  0
 23 31  4  0  0  0  0
 24 25  4  0  0  0  0
 24 32  1  0  0  0  0
 25 26  1  0  0  0  0
 25 27  4  0  0  0  0
 27 28  1  0  0  0  0
 27 29  4  0  0  0  0
 29 30  1  0  0  0  0
 29 31  4  0  0  0  0
 31 42  1  0  0  0  0
 32 33  1  0  0  0  0
 32 34  1  0  0  0  0
 32 38  1  0  0  0  0
 34 35  1  0  0  0  0
 34 36  1  0  0  0  0
 34 37  1  0  0  0  0
 38 39  1  0  0  0  0
 38 40  1  0  0  0  0
 38 41  1  0  0  0  0
 42 43  1  0  0  0  0
 42 44  1  0  0  0  0
 42 48  1  0  0  0  0
 44 45  1  0  0  0  0
 44 46  1  0  0  0  0
 44 47  1  0  0  0  0
 48 49  1  0  0  0  0
 48 50  1  0  0  0  0
 48 51  1  0  0  0  0
 52 53  4  0  0  0  0
 52 60  4  0  0  0  0
 53 54  4  0  0  0  0
 53 61  1  0  0  0  0
 54 55  1  0  0  0  0
 54 56  4  0  0  0  0
 56 57  1  0  0  0  0
 56 58  4  0  0  0  0
 58 59  1  0  0  0  0
 58 60  4  0  0  0  0
 60 71  1  0  0  0  0
 61 62  1  0  0  0  0
 61 63  1  0  0  0  0
 61 67  1  0  0  0  0
 63 64  1  0  0  0  0
 63 65  1  0  0  0  0
 63 66  1  0  0  0  0
 67 68  1  0  0  0  0
 67 69  1  0  0  0  0
 67 70  1  0  0  0  0
 71 72  1  0  0  0  0
 71 73  1  0  0  0  0
 71 77  1  0  0  0  0
 73 74  1  0  0  0  0
 73 75  1  0  0  0  0
 73 76  1  0  0  0  0
 77 78  1  0  0  0  0
 77 79  1  0  0  0  0
 77 80  1  0  0  0  0
 81 82  1  0  0  0  0
 81 83  1  0  0  0  0
 81 84  1  0  0  0  0
 85 86  1  0  0  0  0
 85 87  1  0  0  0  0
 85 88  1  0  0  0  0
M  END
