# Supplementary material for: Biguanide Complexes of Boron and Aluminum
Source: Inorg Chem. 2026 Jun 4;65(24):13350–61. doi: 10.1021/acs.inorgchem.6c00595 (PMC13292212; doi:10.1021/acs.inorgchem.6c00595)
Supplement: Supplementary file 2 [file ic6c00595_si_002.zip › 4AlMe2dd.mol]

chlupAl4_4

Created by GaussView 6.0.16
 89 92  0  0  0  0  0  0  0  0  0    0
   -1.5672    1.9347    0.1202 Al  0  0  0  0  0  0  0  0  0  0  0  0
    0.8001    4.4786   -1.4730 O   0  0  0  0  0  0  0  0  0  0  0  0
    3.4672    0.8405   -2.6257 O   0  0  0  0  0  0  0  0  0  0  0  0
    0.6972   -1.3563    1.3242 N   0  0  0  0  0  0  0  0  0  0  0  0
   -1.4256   -1.6528    0.5956 N   0  0  0  0  0  0  0  0  0  0  0  0
   -0.3864    0.3752    0.0207 N   0  0  0  0  0  0  0  0  0  0  0  0
    0.2484    2.3477   -0.7213 N   0  0  0  0  0  0  0  0  0  0  0  0
    1.6215    0.4611   -1.2949 N   0  0  0  0  0  0  0  0  0  0  0  0
   -0.3837   -0.8971    0.5830 C   0  0  0  0  0  0  0  0  0  0  0  0
    0.5821    1.0097   -0.6787 C   0  0  0  0  0  0  0  0  0  0  0  0
    1.0548    3.1701   -1.4044 C   0  0  0  0  0  0  0  0  0  0  0  0
    2.1872    2.6897   -2.0466 C   0  0  0  0  0  0  0  0  0  0  0  0
    2.8476    3.3429   -2.5945 H   0  0  0  0  0  0  0  0  0  0  0  0
    2.4061    1.3110   -1.9675 C   0  0  0  0  0  0  0  0  0  0  0  0
   -0.3437    5.0148   -0.7829 C   0  0  0  0  0  0  0  0  0  0  0  0
   -0.2898    6.0897   -0.9368 H   0  0  0  0  0  0  0  0  0  0  0  0
   -0.2930    4.7895    0.2841 H   0  0  0  0  0  0  0  0  0  0  0  0
   -1.2695    4.6274   -1.2119 H   0  0  0  0  0  0  0  0  0  0  0  0
    3.7079   -0.5806   -2.6075 C   0  0  0  0  0  0  0  0  0  0  0  0
    4.6085   -0.7205   -3.2016 H   0  0  0  0  0  0  0  0  0  0  0  0
    2.8677   -1.1133   -3.0538 H   0  0  0  0  0  0  0  0  0  0  0  0
    3.8597   -0.9272   -1.5869 H   0  0  0  0  0  0  0  0  0  0  0  0
    2.0835   -1.0253    1.3091 C   0  0  0  0  0  0  0  0  0  0  0  0
    2.9919   -2.0175    0.8706 C   0  0  0  0  0  0  0  0  0  0  0  0
    4.3547   -1.7139    0.8770 C   0  0  0  0  0  0  0  0  0  0  0  0
    5.0727   -2.4524    0.5437 H   0  0  0  0  0  0  0  0  0  0  0  0
    4.8096   -0.4653    1.2893 C   0  0  0  0  0  0  0  0  0  0  0  0
    5.8694   -0.2375    1.2629 H   0  0  0  0  0  0  0  0  0  0  0  0
    3.9062    0.4772    1.7653 C   0  0  0  0  0  0  0  0  0  0  0  0
    4.2794    1.4270    2.1266 H   0  0  0  0  0  0  0  0  0  0  0  0
    2.5353    0.2071    1.8202 C   0  0  0  0  0  0  0  0  0  0  0  0
    2.4924   -3.3746    0.3787 C   0  0  0  0  0  0  0  0  0  0  0  0
    1.6405   -3.6684    1.0016 H   0  0  0  0  0  0  0  0  0  0  0  0
    3.5195   -4.5068    0.5181 C   0  0  0  0  0  0  0  0  0  0  0  0
    3.0490   -5.4619    0.2697 H   0  0  0  0  0  0  0  0  0  0  0  0
    3.9108   -4.5734    1.5365 H   0  0  0  0  0  0  0  0  0  0  0  0
    4.3642   -4.3757   -0.1642 H   0  0  0  0  0  0  0  0  0  0  0  0
    1.9830   -3.2868   -1.0732 C   0  0  0  0  0  0  0  0  0  0  0  0
    1.4243   -4.1879   -1.3408 H   0  0  0  0  0  0  0  0  0  0  0  0
    2.8279   -3.1968   -1.7611 H   0  0  0  0  0  0  0  0  0  0  0  0
    1.3397   -2.4201   -1.2209 H   0  0  0  0  0  0  0  0  0  0  0  0
    1.5913    1.1724    2.5279 C   0  0  0  0  0  0  0  0  0  0  0  0
    0.6016    1.0725    2.0908 H   0  0  0  0  0  0  0  0  0  0  0  0
    1.4648    0.7682    4.0100 C   0  0  0  0  0  0  0  0  0  0  0  0
    0.7495    1.4180    4.5233 H   0  0  0  0  0  0  0  0  0  0  0  0
    2.4308    0.8514    4.5175 H   0  0  0  0  0  0  0  0  0  0  0  0
    1.1173   -0.2636    4.1029 H   0  0  0  0  0  0  0  0  0  0  0  0
    1.9986    2.6469    2.3980 C   0  0  0  0  0  0  0  0  0  0  0  0
    1.2162    3.2839    2.8170 H   0  0  0  0  0  0  0  0  0  0  0  0
    2.1470    2.9317    1.3536 H   0  0  0  0  0  0  0  0  0  0  0  0
    2.9200    2.8668    2.9442 H   0  0  0  0  0  0  0  0  0  0  0  0
   -2.6131   -1.2995   -0.0720 C   0  0  0  0  0  0  0  0  0  0  0  0
   -3.7355   -0.9366    0.7144 C   0  0  0  0  0  0  0  0  0  0  0  0
   -4.9596   -0.7181    0.0804 C   0  0  0  0  0  0  0  0  0  0  0  0
   -5.8262   -0.4377    0.6668 H   0  0  0  0  0  0  0  0  0  0  0  0
   -5.0894   -0.8522   -1.2999 C   0  0  0  0  0  0  0  0  0  0  0  0
   -6.0480   -0.6793   -1.7764 H   0  0  0  0  0  0  0  0  0  0  0  0
   -3.9793   -1.1930   -2.0634 C   0  0  0  0  0  0  0  0  0  0  0  0
   -4.0825   -1.2833   -3.1395 H   0  0  0  0  0  0  0  0  0  0  0  0
   -2.7303   -1.4136   -1.4766 C   0  0  0  0  0  0  0  0  0  0  0  0
   -3.5949   -0.8468    2.2293 C   0  0  0  0  0  0  0  0  0  0  0  0
   -2.5759   -0.5113    2.4417 H   0  0  0  0  0  0  0  0  0  0  0  0
   -4.5527    0.1572    2.8844 C   0  0  0  0  0  0  0  0  0  0  0  0
   -4.3042    0.2716    3.9433 H   0  0  0  0  0  0  0  0  0  0  0  0
   -5.5930   -0.1766    2.8294 H   0  0  0  0  0  0  0  0  0  0  0  0
   -4.4854    1.1406    2.4125 H   0  0  0  0  0  0  0  0  0  0  0  0
   -3.7494   -2.2445    2.8597 C   0  0  0  0  0  0  0  0  0  0  0  0
   -3.5888   -2.2018    3.9418 H   0  0  0  0  0  0  0  0  0  0  0  0
   -3.0280   -2.9422    2.4302 H   0  0  0  0  0  0  0  0  0  0  0  0
   -4.7568   -2.6333    2.6797 H   0  0  0  0  0  0  0  0  0  0  0  0
   -1.5455   -1.7983   -2.3519 C   0  0  0  0  0  0  0  0  0  0  0  0
   -0.6740   -1.9011   -1.7079 H   0  0  0  0  0  0  0  0  0  0  0  0
   -1.2169   -0.7123   -3.3903 C   0  0  0  0  0  0  0  0  0  0  0  0
   -0.3207   -0.9849   -3.9559 H   0  0  0  0  0  0  0  0  0  0  0  0
   -1.0337    0.2492   -2.9075 H   0  0  0  0  0  0  0  0  0  0  0  0
   -2.0361   -0.5790   -4.1030 H   0  0  0  0  0  0  0  0  0  0  0  0
   -1.7648   -3.1635   -3.0273 C   0  0  0  0  0  0  0  0  0  0  0  0
   -0.8795   -3.4538   -3.6018 H   0  0  0  0  0  0  0  0  0  0  0  0
   -2.6165   -3.1350   -3.7136 H   0  0  0  0  0  0  0  0  0  0  0  0
   -1.9591   -3.9400   -2.2826 H   0  0  0  0  0  0  0  0  0  0  0  0
   -2.9079    2.2324   -1.2784 C   0  0  0  0  0  0  0  0  0  0  0  0
   -3.3224    3.2461   -1.2114 H   0  0  0  0  0  0  0  0  0  0  0  0
   -3.7448    1.5357   -1.1796 H   0  0  0  0  0  0  0  0  0  0  0  0
   -2.5003    2.1072   -2.2863 H   0  0  0  0  0  0  0  0  0  0  0  0
   -1.8136    2.5907    1.9604 C   0  0  0  0  0  0  0  0  0  0  0  0
   -2.7714    3.1078    2.0808 H   0  0  0  0  0  0  0  0  0  0  0  0
   -1.0256    3.2927    2.2532 H   0  0  0  0  0  0  0  0  0  0  0  0
   -1.7938    1.7742    2.6900 H   0  0  0  0  0  0  0  0  0  0  0  0
    0.4952   -2.3011    1.6206 H   0  0  0  0  0  0  0  0  0  0  0  0
  1  6  1  0  0  0  0
  1  7  1  0  0  0  0
  1 81  1  0  0  0  0
  1 85  1  0  0  0  0
  2 11  4  0  0  0  0
  2 15  1  0  0  0  0
  3 14  4  0  0  0  0
  3 19  1  0  0  0  0
  4  9  1  0  0  0  0
  4 23  1  0  0  0  0
  4 89  1  0  0  0  0
  5  9  2  0  0  0  0
  5 52  1  0  0  0  0
  6  9  1  0  0  0  0
  6 10  4  0  0  0  0
  7 10  4  0  0  0  0
  7 11  4  0  0  0  0
  8 10  4  0  0  0  0
  8 14  4  0  0  0  0
 11 12  4  0  0  0  0
 12 13  1  0  0  0  0
 12 14  4  0  0  0  0
 15 16  1  0  0  0  0
 15 17  1  0  0  0  0
 15 18  1  0  0  0  0
 19 20  1  0  0  0  0
 19 21  1  0  0  0  0
 19 22  1  0  0  0  0
 23 24  4  0  0  0  0
 23 31  4  0  0  0  0
 24 25  4  0  0  0  0
 24 32  1  0  0  0  0
 25 26  1  0  0  0  0
 25 27  4  0  0  0  0
 27 28  1  0  0  0  0
 27 29  4  0  0  0  0
 29 30  1  0  0  0  0
 29 31  4  0  0  0  0
 31 42  1  0  0  0  0
 32 33  1  0  0  0  0
 32 34  1  0  0  0  0
 32 38  1  0  0  0  0
 34 35  1  0  0  0  0
 34 36  1  0  0  0  0
 34 37  1  0  0  0  0
 38 39  1  0  0  0  0
 38 40  1  0  0  0  0
 38 41  1  0  0  0  0
 42 43  1  0  0  0  0
 42 44  1  0  0  0  0
 42 48  1  0  0  0  0
 44 45  1  0  0  0  0
 44 46  1  0  0  0  0
 44 47  1  0  0  0  0
 48 49  1  0  0  0  0
 48 50  1  0  0  0  0
 48 51  1  0  0  0  0
 52 53  4  0  0  0  0
 52 60  4  0  0  0  0
 53 54  4  0  0  0  0
 53 61  1  0  0  0  0
 54 55  1  0  0  0  0
 54 56  4  0  0  0  0
 56 57  1  0  0  0  0
 56 58  4  0  0  0  0
 58 59  1  0  0  0  0
 58 60  4  0  0  0  0
 60 71  1  0  0  0  0
 61 62  1  0  0  0  0
 61 63  1  0  0  0  0
 61 67  1  0  0  0  0
 63 64  1  0  0  0  0
 63 65  1  0  0  0  0
 63 66  1  0  0  0  0
 67 68  1  0  0  0  0
 67 69  1  0  0  0  0
 67 70  1  0  0  0  0
 71 72  1  0  0  0  0
 71 73  1  0  0  0  0
 71 77  1  0  0  0  0
 73 74  1  0  0  0  0
 73 75  1  0  0  0  0
 73 76  1  0  0  0  0
 77 78  1  0  0  0  0
 77 79  1  0  0  0  0
 77 80  1  0  0  0  0
 81 82  1  0  0  0  0
 81 83  1  0  0  0  0
 81 84  1  0  0  0  0
 85 86  1  0  0  0  0
 85 87  1  0  0  0  0
 85 88  1  0  0  0  0
M  END
