# Supplementary material for: Biguanide Complexes of Boron and Aluminum
Source: Inorg Chem. 2026 Jun 4;65(24):13350–61. doi: 10.1021/acs.inorgchem.6c00595 (PMC13292212; doi:10.1021/acs.inorgchem.6c00595)
Supplement: Supplementary file 2 [file ic6c00595_si_002.zip › 4AlMe2nud.mol]

chlupAl4_4

Created by GaussView 6.0.16
 89 92  0  0  0  0  0  0  0  0  0    0
   -2.3936    1.4550   -0.5204 Al  0  0  0  0  0  0  0  0  0  0  0  0
   -5.3166   -0.6603   -0.7807 O   0  0  0  0  0  0  0  0  0  0  0  0
   -2.4658   -4.3818   -0.0356 O   0  0  0  0  0  0  0  0  0  0  0  0
    0.9438   -1.2043   -0.3691 N   0  0  0  0  0  0  0  0  0  0  0  0
    1.1386    1.0134    0.2241 N   0  0  0  0  0  0  0  0  0  0  0  0
   -1.0119    0.0913   -0.0879 N   0  0  0  0  0  0  0  0  0  0  0  0
   -3.1205   -0.4328   -0.4328 N   0  0  0  0  0  0  0  0  0  0  0  0
   -1.6127   -2.2474   -0.0482 N   0  0  0  0  0  0  0  0  0  0  0  0
    0.3849    0.0075   -0.0433 C   0  0  0  0  0  0  0  0  0  0  0  0
   -1.8784   -0.9399   -0.1814 C   0  0  0  0  0  0  0  0  0  0  0  0
   -4.1567   -1.2726   -0.5379 C   0  0  0  0  0  0  0  0  0  0  0  0
   -3.9741   -2.6441   -0.4013 C   0  0  0  0  0  0  0  0  0  0  0  0
   -4.7697   -3.3665   -0.4741 H   0  0  0  0  0  0  0  0  0  0  0  0
   -2.6567   -3.0665   -0.1598 C   0  0  0  0  0  0  0  0  0  0  0  0
   -6.5037   -1.4577   -0.9207 C   0  0  0  0  0  0  0  0  0  0  0  0
   -7.3053   -0.7487   -1.1116 H   0  0  0  0  0  0  0  0  0  0  0  0
   -6.7090   -2.0101   -0.0005 H   0  0  0  0  0  0  0  0  0  0  0  0
   -6.4095   -2.1469   -1.7634 H   0  0  0  0  0  0  0  0  0  0  0  0
   -1.1314   -4.8551    0.2405 C   0  0  0  0  0  0  0  0  0  0  0  0
   -1.2265   -5.9357    0.3171 H   0  0  0  0  0  0  0  0  0  0  0  0
   -0.7631   -4.4355    1.1769 H   0  0  0  0  0  0  0  0  0  0  0  0
   -0.4531   -4.5905   -0.5724 H   0  0  0  0  0  0  0  0  0  0  0  0
    2.3549   -1.4416   -0.3581 C   0  0  0  0  0  0  0  0  0  0  0  0
    3.0856   -1.1873   -1.5372 C   0  0  0  0  0  0  0  0  0  0  0  0
    4.4520   -1.4718   -1.5387 C   0  0  0  0  0  0  0  0  0  0  0  0
    5.0428   -1.2857   -2.4265 H   0  0  0  0  0  0  0  0  0  0  0  0
    5.0753   -1.9980   -0.4082 C   0  0  0  0  0  0  0  0  0  0  0  0
    6.1375   -2.2166   -0.4298 H   0  0  0  0  0  0  0  0  0  0  0  0
    4.3404   -2.2378    0.7448 C   0  0  0  0  0  0  0  0  0  0  0  0
    4.8363   -2.6434    1.6195 H   0  0  0  0  0  0  0  0  0  0  0  0
    2.9697   -1.9555    0.7949 C   0  0  0  0  0  0  0  0  0  0  0  0
    2.3755   -0.6506   -2.7738 C   0  0  0  0  0  0  0  0  0  0  0  0
    1.6492    0.0881   -2.4267 H   0  0  0  0  0  0  0  0  0  0  0  0
    1.5982   -1.7758   -3.4860 C   0  0  0  0  0  0  0  0  0  0  0  0
    1.0490   -1.3777   -4.3449 H   0  0  0  0  0  0  0  0  0  0  0  0
    0.8801   -2.2500   -2.8147 H   0  0  0  0  0  0  0  0  0  0  0  0
    2.2876   -2.5442   -3.8502 H   0  0  0  0  0  0  0  0  0  0  0  0
    3.3064    0.0564   -3.7674 C   0  0  0  0  0  0  0  0  0  0  0  0
    2.7128    0.5504   -4.5415 H   0  0  0  0  0  0  0  0  0  0  0  0
    3.9746   -0.6495   -4.2703 H   0  0  0  0  0  0  0  0  0  0  0  0
    3.9186    0.8143   -3.2750 H   0  0  0  0  0  0  0  0  0  0  0  0
    2.1857   -2.2232    2.0707 C   0  0  0  0  0  0  0  0  0  0  0  0
    1.1796   -1.8219    1.9341 H   0  0  0  0  0  0  0  0  0  0  0  0
    2.0514   -3.7357    2.3259 C   0  0  0  0  0  0  0  0  0  0  0  0
    1.4226   -3.9264    3.2011 H   0  0  0  0  0  0  0  0  0  0  0  0
    3.0304   -4.1886    2.5087 H   0  0  0  0  0  0  0  0  0  0  0  0
    1.6083   -4.2434    1.4652 H   0  0  0  0  0  0  0  0  0  0  0  0
    2.8031   -1.5133    3.2874 C   0  0  0  0  0  0  0  0  0  0  0  0
    2.1579   -1.6314    4.1629 H   0  0  0  0  0  0  0  0  0  0  0  0
    2.9274   -0.4455    3.0981 H   0  0  0  0  0  0  0  0  0  0  0  0
    3.7831   -1.9286    3.5389 H   0  0  0  0  0  0  0  0  0  0  0  0
    0.6122    2.2494    0.6351 C   0  0  0  0  0  0  0  0  0  0  0  0
    0.5949    3.3358   -0.2785 C   0  0  0  0  0  0  0  0  0  0  0  0
    0.1456    4.5805    0.1681 C   0  0  0  0  0  0  0  0  0  0  0  0
    0.1126    5.4173   -0.5185 H   0  0  0  0  0  0  0  0  0  0  0  0
   -0.2567    4.7734    1.4876 C   0  0  0  0  0  0  0  0  0  0  0  0
   -0.6079    5.7464    1.8130 H   0  0  0  0  0  0  0  0  0  0  0  0
   -0.2015    3.7128    2.3836 C   0  0  0  0  0  0  0  0  0  0  0  0
   -0.5087    3.8697    3.4120 H   0  0  0  0  0  0  0  0  0  0  0  0
    0.2320    2.4462    1.9851 C   0  0  0  0  0  0  0  0  0  0  0  0
    1.1445    3.1413   -1.6866 C   0  0  0  0  0  0  0  0  0  0  0  0
    0.7844    2.1734   -2.0481 H   0  0  0  0  0  0  0  0  0  0  0  0
    0.6965    4.2064   -2.6951 C   0  0  0  0  0  0  0  0  0  0  0  0
    1.0206    3.9216   -3.6999 H   0  0  0  0  0  0  0  0  0  0  0  0
    1.1416    5.1815   -2.4745 H   0  0  0  0  0  0  0  0  0  0  0  0
   -0.3886    4.3233   -2.7113 H   0  0  0  0  0  0  0  0  0  0  0  0
    2.6851    3.0753   -1.6408 C   0  0  0  0  0  0  0  0  0  0  0  0
    3.0913    2.9246   -2.6450 H   0  0  0  0  0  0  0  0  0  0  0  0
    3.0222    2.2569   -1.0036 H   0  0  0  0  0  0  0  0  0  0  0  0
    3.0891    4.0141   -1.2488 H   0  0  0  0  0  0  0  0  0  0  0  0
    0.3255    1.3187    3.0059 C   0  0  0  0  0  0  0  0  0  0  0  0
    0.8393    0.4877    2.5230 H   0  0  0  0  0  0  0  0  0  0  0  0
   -1.0601    0.8134    3.4435 C   0  0  0  0  0  0  0  0  0  0  0  0
   -0.9588   -0.0059    4.1627 H   0  0  0  0  0  0  0  0  0  0  0  0
   -1.6312    0.4497    2.5880 H   0  0  0  0  0  0  0  0  0  0  0  0
   -1.6378    1.6117    3.9192 H   0  0  0  0  0  0  0  0  0  0  0  0
    1.1711    1.7220    4.2264 C   0  0  0  0  0  0  0  0  0  0  0  0
    1.3026    0.8667    4.8957 H   0  0  0  0  0  0  0  0  0  0  0  0
    0.6962    2.5229    4.8002 H   0  0  0  0  0  0  0  0  0  0  0  0
    2.1612    2.0696    3.9198 H   0  0  0  0  0  0  0  0  0  0  0  0
   -3.2277    2.5368    0.8804 C   0  0  0  0  0  0  0  0  0  0  0  0
   -4.2340    2.8324    0.5568 H   0  0  0  0  0  0  0  0  0  0  0  0
   -2.6622    3.4511    1.0778 H   0  0  0  0  0  0  0  0  0  0  0  0
   -3.3295    2.0024    1.8290 H   0  0  0  0  0  0  0  0  0  0  0  0
   -2.3150    2.0081   -2.4070 C   0  0  0  0  0  0  0  0  0  0  0  0
   -2.2606    3.0950   -2.5173 H   0  0  0  0  0  0  0  0  0  0  0  0
   -3.2213    1.6780   -2.9296 H   0  0  0  0  0  0  0  0  0  0  0  0
   -1.4597    1.5797   -2.9396 H   0  0  0  0  0  0  0  0  0  0  0  0
    0.3204   -2.0013   -0.3363 H   0  0  0  0  0  0  0  0  0  0  0  0
  1  6  1  0  0  0  0
  1  7  1  0  0  0  0
  1 81  1  0  0  0  0
  1 85  1  0  0  0  0
  2 11  4  0  0  0  0
  2 15  1  0  0  0  0
  3 14  4  0  0  0  0
  3 19  1  0  0  0  0
  4  9  4  0  0  0  0
  4 23  1  0  0  0  0
  4 89  1  0  0  0  0
  5  9  2  0  0  0  0
  5 52  1  0  0  0  0
  6  9  1  0  0  0  0
  6 10  4  0  0  0  0
  7 10  4  0  0  0  0
  7 11  4  0  0  0  0
  8 10  4  0  0  0  0
  8 14  4  0  0  0  0
 11 12  4  0  0  0  0
 12 13  1  0  0  0  0
 12 14  4  0  0  0  0
 15 16  1  0  0  0  0
 15 17  1  0  0  0  0
 15 18  1  0  0  0  0
 19 20  1  0  0  0  0
 19 21  1  0  0  0  0
 19 22  1  0  0  0  0
 23 24  4  0  0  0  0
 23 31  4  0  0  0  0
 24 25  4  0  0  0  0
 24 32  1  0  0  0  0
 25 26  1  0  0  0  0
 25 27  4  0  0  0  0
 27 28  1  0  0  0  0
 27 29  4  0  0  0  0
 29 30  1  0  0  0  0
 29 31  4  0  0  0  0
 31 42  1  0  0  0  0
 32 33  1  0  0  0  0
 32 34  1  0  0  0  0
 32 38  1  0  0  0  0
 34 35  1  0  0  0  0
 34 36  1  0  0  0  0
 34 37  1  0  0  0  0
 38 39  1  0  0  0  0
 38 40  1  0  0  0  0
 38 41  1  0  0  0  0
 42 43  1  0  0  0  0
 42 44  1  0  0  0  0
 42 48  1  0  0  0  0
 44 45  1  0  0  0  0
 44 46  1  0  0  0  0
 44 47  1  0  0  0  0
 48 49  1  0  0  0  0
 48 50  1  0  0  0  0
 48 51  1  0  0  0  0
 52 53  4  0  0  0  0
 52 60  4  0  0  0  0
 53 54  4  0  0  0  0
 53 61  1  0  0  0  0
 54 55  1  0  0  0  0
 54 56  4  0  0  0  0
 56 57  1  0  0  0  0
 56 58  4  0  0  0  0
 58 59  1  0  0  0  0
 58 60  4  0  0  0  0
 60 71  1  0  0  0  0
 61 62  1  0  0  0  0
 61 63  1  0  0  0  0
 61 67  1  0  0  0  0
 63 64  1  0  0  0  0
 63 65  1  0  0  0  0
 63 66  1  0  0  0  0
 67 68  1  0  0  0  0
 67 69  1  0  0  0  0
 67 70  1  0  0  0  0
 71 72  1  0  0  0  0
 71 73  1  0  0  0  0
 71 77  1  0  0  0  0
 73 74  1  0  0  0  0
 73 75  1  0  0  0  0
 73 76  1  0  0  0  0
 77 78  1  0  0  0  0
 77 79  1  0  0  0  0
 77 80  1  0  0  0  0
 81 82  1  0  0  0  0
 81 83  1  0  0  0  0
 81 84  1  0  0  0  0
 85 86  1  0  0  0  0
 85 87  1  0  0  0  0
 85 88  1  0  0  0  0
M  END
