# Supplementary material for: Biguanide Complexes of Boron and Aluminum
Source: Inorg Chem. 2026 Jun 4;65(24):13350–61. doi: 10.1021/acs.inorgchem.6c00595 (PMC13292212; doi:10.1021/acs.inorgchem.6c00595)
Supplement: Supplementary file 2 [file ic6c00595_si_002.zip › 4AlMe2unu1.mol]

chlupAl4_4

Created by GaussView 6.0.16
 89 92  0  0  0  0  0  0  0  0  0    0
   -1.8537    2.1225   -0.3058 Al  0  0  0  0  0  0  0  0  0  0  0  0
   -5.2554    0.8825   -0.4398 O   0  0  0  0  0  0  0  0  0  0  0  0
   -3.3178   -3.5329   -0.3152 O   0  0  0  0  0  0  0  0  0  0  0  0
    0.6455   -1.4011   -0.4908 N   0  0  0  0  0  0  0  0  0  0  0  0
    1.4652    0.6638    0.1037 N   0  0  0  0  0  0  0  0  0  0  0  0
   -0.8639    0.4008   -0.2173 N   0  0  0  0  0  0  0  0  0  0  0  0
   -3.0607    0.4915   -0.3376 N   0  0  0  0  0  0  0  0  0  0  0  0
   -2.0787   -1.6844   -0.2760 N   0  0  0  0  0  0  0  0  0  0  0  0
    0.4539   -0.0762   -0.1763 C   0  0  0  0  0  0  0  0  0  0  0  0
   -1.9847   -0.3544   -0.2797 C   0  0  0  0  0  0  0  0  0  0  0  0
   -4.2837   -0.0291   -0.3853 C   0  0  0  0  0  0  0  0  0  0  0  0
   -4.4756   -1.4144   -0.3776 C   0  0  0  0  0  0  0  0  0  0  0  0
   -5.4582   -1.8496   -0.4153 H   0  0  0  0  0  0  0  0  0  0  0  0
   -3.3106   -2.1948   -0.3238 C   0  0  0  0  0  0  0  0  0  0  0  0
   -6.6234    0.4471   -0.4910 C   0  0  0  0  0  0  0  0  0  0  0  0
   -7.2133    1.3594   -0.5273 H   0  0  0  0  0  0  0  0  0  0  0  0
   -6.8819   -0.1242    0.4039 H   0  0  0  0  0  0  0  0  0  0  0  0
   -6.8078   -0.1476   -1.3891 H   0  0  0  0  0  0  0  0  0  0  0  0
   -4.5682   -4.2345   -0.3572 C   0  0  0  0  0  0  0  0  0  0  0  0
   -4.3068   -5.2897   -0.3380 H   0  0  0  0  0  0  0  0  0  0  0  0
   -5.1127   -4.0079   -1.2776 H   0  0  0  0  0  0  0  0  0  0  0  0
   -5.1810   -3.9925    0.5152 H   0  0  0  0  0  0  0  0  0  0  0  0
    1.8999   -2.0569   -0.2723 C   0  0  0  0  0  0  0  0  0  0  0  0
    2.8306   -2.1061   -1.3259 C   0  0  0  0  0  0  0  0  0  0  0  0
    4.0274   -2.7948   -1.1127 C   0  0  0  0  0  0  0  0  0  0  0  0
    4.7681   -2.8504   -1.9004 H   0  0  0  0  0  0  0  0  0  0  0  0
    4.2870   -3.4154    0.1066 C   0  0  0  0  0  0  0  0  0  0  0  0
    5.2209   -3.9474    0.2534 H   0  0  0  0  0  0  0  0  0  0  0  0
    3.3572   -3.3504    1.1383 C   0  0  0  0  0  0  0  0  0  0  0  0
    3.5792   -3.8325    2.0826 H   0  0  0  0  0  0  0  0  0  0  0  0
    2.1504   -2.6628    0.9719 C   0  0  0  0  0  0  0  0  0  0  0  0
    2.5033   -1.4531   -2.6627 C   0  0  0  0  0  0  0  0  0  0  0  0
    1.9851   -0.5174   -2.4396 H   0  0  0  0  0  0  0  0  0  0  0  0
    1.5403   -2.3415   -3.4753 C   0  0  0  0  0  0  0  0  0  0  0  0
    1.2644   -1.8498   -4.4136 H   0  0  0  0  0  0  0  0  0  0  0  0
    0.6256   -2.5471   -2.9165 H   0  0  0  0  0  0  0  0  0  0  0  0
    2.0158   -3.2969   -3.7197 H   0  0  0  0  0  0  0  0  0  0  0  0
    3.7391   -1.1057   -3.5026 C   0  0  0  0  0  0  0  0  0  0  0  0
    3.4391   -0.5189   -4.3751 H   0  0  0  0  0  0  0  0  0  0  0  0
    4.2439   -2.0034   -3.8725 H   0  0  0  0  0  0  0  0  0  0  0  0
    4.4610   -0.5172   -2.9324 H   0  0  0  0  0  0  0  0  0  0  0  0
    1.1157   -2.5991    2.0877 C   0  0  0  0  0  0  0  0  0  0  0  0
    0.5415   -1.6810    1.9486 H   0  0  0  0  0  0  0  0  0  0  0  0
    0.1286   -3.7781    1.9813 C   0  0  0  0  0  0  0  0  0  0  0  0
   -0.6351   -3.7102    2.7626 H   0  0  0  0  0  0  0  0  0  0  0  0
    0.6556   -4.7299    2.1001 H   0  0  0  0  0  0  0  0  0  0  0  0
   -0.3825   -3.7894    1.0161 H   0  0  0  0  0  0  0  0  0  0  0  0
    1.7330   -2.5333    3.4920 C   0  0  0  0  0  0  0  0  0  0  0  0
    0.9505   -2.3483    4.2330 H   0  0  0  0  0  0  0  0  0  0  0  0
    2.4683   -1.7286    3.5663 H   0  0  0  0  0  0  0  0  0  0  0  0
    2.2252   -3.4705    3.7666 H   0  0  0  0  0  0  0  0  0  0  0  0
    1.3522    2.0091    0.4799 C   0  0  0  0  0  0  0  0  0  0  0  0
    1.4510    3.0331   -0.4978 C   0  0  0  0  0  0  0  0  0  0  0  0
    1.3962    4.3646   -0.0757 C   0  0  0  0  0  0  0  0  0  0  0  0
    1.4495    5.1619   -0.8066 H   0  0  0  0  0  0  0  0  0  0  0  0
    1.2914    4.6911    1.2738 C   0  0  0  0  0  0  0  0  0  0  0  0
    1.2460    5.7307    1.5793 H   0  0  0  0  0  0  0  0  0  0  0  0
    1.2649    3.6794    2.2287 C   0  0  0  0  0  0  0  0  0  0  0  0
    1.2112    3.9443    3.2783 H   0  0  0  0  0  0  0  0  0  0  0  0
    1.3014    2.3345    1.8578 C   0  0  0  0  0  0  0  0  0  0  0  0
    1.7337    2.6599   -1.9495 C   0  0  0  0  0  0  0  0  0  0  0  0
    1.0774    1.8238   -2.2131 H   0  0  0  0  0  0  0  0  0  0  0  0
    1.4820    3.7865   -2.9593 C   0  0  0  0  0  0  0  0  0  0  0  0
    1.5977    3.4010   -3.9762 H   0  0  0  0  0  0  0  0  0  0  0  0
    2.2038    4.5999   -2.8369 H   0  0  0  0  0  0  0  0  0  0  0  0
    0.4787    4.2043   -2.8701 H   0  0  0  0  0  0  0  0  0  0  0  0
    3.1905    2.1670   -2.0802 C   0  0  0  0  0  0  0  0  0  0  0  0
    3.3964    1.8474   -3.1057 H   0  0  0  0  0  0  0  0  0  0  0  0
    3.3841    1.3269   -1.4131 H   0  0  0  0  0  0  0  0  0  0  0  0
    3.8825    2.9775   -1.8304 H   0  0  0  0  0  0  0  0  0  0  0  0
    1.3105    1.2220    2.8983 C   0  0  0  0  0  0  0  0  0  0  0  0
    1.7809    0.3604    2.4180 H   0  0  0  0  0  0  0  0  0  0  0  0
   -0.1158    0.8052    3.3011 C   0  0  0  0  0  0  0  0  0  0  0  0
   -0.0869   -0.0360    4.0005 H   0  0  0  0  0  0  0  0  0  0  0  0
   -0.7034    0.5088    2.4311 H   0  0  0  0  0  0  0  0  0  0  0  0
   -0.6355    1.6361    3.7873 H   0  0  0  0  0  0  0  0  0  0  0  0
    2.1406    1.5631    4.1449 C   0  0  0  0  0  0  0  0  0  0  0  0
    2.2270    0.6813    4.7868 H   0  0  0  0  0  0  0  0  0  0  0  0
    1.6781    2.3552    4.7413 H   0  0  0  0  0  0  0  0  0  0  0  0
    3.1484    1.8882    3.8737 H   0  0  0  0  0  0  0  0  0  0  0  0
   -2.2076    3.1247    1.3382 C   0  0  0  0  0  0  0  0  0  0  0  0
   -3.1216    3.7186    1.2107 H   0  0  0  0  0  0  0  0  0  0  0  0
   -1.3958    3.8154    1.5801 H   0  0  0  0  0  0  0  0  0  0  0  0
   -2.3546    2.4723    2.2036 H   0  0  0  0  0  0  0  0  0  0  0  0
   -1.9290    2.9375   -2.0929 C   0  0  0  0  0  0  0  0  0  0  0  0
   -1.6125    3.9846   -2.0816 H   0  0  0  0  0  0  0  0  0  0  0  0
   -2.9661    2.9191   -2.4510 H   0  0  0  0  0  0  0  0  0  0  0  0
   -1.3195    2.4142   -2.8358 H   0  0  0  0  0  0  0  0  0  0  0  0
   -0.1908   -1.9752   -0.4770 H   0  0  0  0  0  0  0  0  0  0  0  0
  1  6  1  0  0  0  0
  1  7  1  0  0  0  0
  1 81  1  0  0  0  0
  1 85  1  0  0  0  0
  2 11  4  0  0  0  0
  2 15  1  0  0  0  0
  3 14  4  0  0  0  0
  3 19  1  0  0  0  0
  4  9  4  0  0  0  0
  4 23  1  0  0  0  0
  4 89  1  0  0  0  0
  5  9  2  0  0  0  0
  5 52  1  0  0  0  0
  6  9  1  0  0  0  0
  6 10  4  0  0  0  0
  7 10  4  0  0  0  0
  7 11  4  0  0  0  0
  8 10  4  0  0  0  0
  8 14  4  0  0  0  0
 11 12  4  0  0  0  0
 12 13  1  0  0  0  0
 12 14  4  0  0  0  0
 15 16  1  0  0  0  0
 15 17  1  0  0  0  0
 15 18  1  0  0  0  0
 19 20  1  0  0  0  0
 19 21  1  0  0  0  0
 19 22  1  0  0  0  0
 23 24  4  0  0  0  0
 23 31  4  0  0  0  0
 24 25  4  0  0  0  0
 24 32  1  0  0  0  0
 25 26  1  0  0  0  0
 25 27  4  0  0  0  0
 27 28  1  0  0  0  0
 27 29  4  0  0  0  0
 29 30  1  0  0  0  0
 29 31  4  0  0  0  0
 31 42  1  0  0  0  0
 32 33  1  0  0  0  0
 32 34  1  0  0  0  0
 32 38  1  0  0  0  0
 34 35  1  0  0  0  0
 34 36  1  0  0  0  0
 34 37  1  0  0  0  0
 38 39  1  0  0  0  0
 38 40  1  0  0  0  0
 38 41  1  0  0  0  0
 42 43  1  0  0  0  0
 42 44  1  0  0  0  0
 42 48  1  0  0  0  0
 44 45  1  0  0  0  0
 44 46  1  0  0  0  0
 44 47  1  0  0  0  0
 48 49  1  0  0  0  0
 48 50  1  0  0  0  0
 48 51  1  0  0  0  0
 52 53  4  0  0  0  0
 52 60  4  0  0  0  0
 53 54  4  0  0  0  0
 53 61  1  0  0  0  0
 54 55  1  0  0  0  0
 54 56  4  0  0  0  0
 56 57  1  0  0  0  0
 56 58  4  0  0  0  0
 58 59  1  0  0  0  0
 58 60  4  0  0  0  0
 60 71  1  0  0  0  0
 61 62  1  0  0  0  0
 61 63  1  0  0  0  0
 61 67  1  0  0  0  0
 63 64  1  0  0  0  0
 63 65  1  0  0  0  0
 63 66  1  0  0  0  0
 67 68  1  0  0  0  0
 67 69  1  0  0  0  0
 67 70  1  0  0  0  0
 71 72  1  0  0  0  0
 71 73  1  0  0  0  0
 71 77  1  0  0  0  0
 73 74  1  0  0  0  0
 73 75  1  0  0  0  0
 73 76  1  0  0  0  0
 77 78  1  0  0  0  0
 77 79  1  0  0  0  0
 77 80  1  0  0  0  0
 81 82  1  0  0  0  0
 81 83  1  0  0  0  0
 81 84  1  0  0  0  0
 85 86  1  0  0  0  0
 85 87  1  0  0  0  0
 85 88  1  0  0  0  0
M  END
