# Supplementary material for: Biguanide Complexes of Boron and Aluminum
Source: Inorg Chem. 2026 Jun 4;65(24):13350–61. doi: 10.1021/acs.inorgchem.6c00595 (PMC13292212; doi:10.1021/acs.inorgchem.6c00595)
Supplement: Supplementary file 2 [file ic6c00595_si_002.zip › 4AlMe2uu.mol]

chlupAl4_4

Created by GaussView 6.0.16
 89 92  0  0  0  0  0  0  0  0  0    0
   -1.3369    1.9892    0.5310 Al  0  0  0  0  0  0  0  0  0  0  0  0
    1.3924    4.3298    0.1170 O   0  0  0  0  0  0  0  0  0  0  0  0
    3.7522    0.6413   -1.9088 O   0  0  0  0  0  0  0  0  0  0  0  0
    0.3497   -1.9430    0.5618 N   0  0  0  0  0  0  0  0  0  0  0  0
   -1.8099   -1.5965   -0.0331 N   0  0  0  0  0  0  0  0  0  0  0  0
   -0.4120    0.2940    0.0789 N   0  0  0  0  0  0  0  0  0  0  0  0
    0.6135    2.2368    0.0565 N   0  0  0  0  0  0  0  0  0  0  0  0
    1.7503    0.3978   -0.9653 N   0  0  0  0  0  0  0  0  0  0  0  0
   -0.6490   -1.0735    0.1670 C   0  0  0  0  0  0  0  0  0  0  0  0
    0.7308    0.9154   -0.2970 C   0  0  0  0  0  0  0  0  0  0  0  0
    1.6097    3.0653   -0.2538 C   0  0  0  0  0  0  0  0  0  0  0  0
    2.7532    2.5961   -0.9010 C   0  0  0  0  0  0  0  0  0  0  0  0
    3.5737    3.2486   -1.1409 H   0  0  0  0  0  0  0  0  0  0  0  0
    2.7493    1.2315   -1.2446 C   0  0  0  0  0  0  0  0  0  0  0  0
    2.3903    5.3215   -0.1696 C   0  0  0  0  0  0  0  0  0  0  0  0
    1.9860    6.2551    0.2134 H   0  0  0  0  0  0  0  0  0  0  0  0
    2.5561    5.4051   -1.2466 H   0  0  0  0  0  0  0  0  0  0  0  0
    3.3276    5.0881    0.3419 H   0  0  0  0  0  0  0  0  0  0  0  0
    4.9161    1.4015   -2.2537 C   0  0  0  0  0  0  0  0  0  0  0  0
    5.5764    0.7032   -2.7627 H   0  0  0  0  0  0  0  0  0  0  0  0
    5.4111    1.7859   -1.3578 H   0  0  0  0  0  0  0  0  0  0  0  0
    4.6639    2.2239   -2.9288 H   0  0  0  0  0  0  0  0  0  0  0  0
    1.6802   -1.7226    1.0040 C   0  0  0  0  0  0  0  0  0  0  0  0
    2.7177   -2.4048    0.3298 C   0  0  0  0  0  0  0  0  0  0  0  0
    4.0332   -2.1453    0.7160 C   0  0  0  0  0  0  0  0  0  0  0  0
    4.8508   -2.6397    0.2073 H   0  0  0  0  0  0  0  0  0  0  0  0
    4.3181   -1.2430    1.7357 C   0  0  0  0  0  0  0  0  0  0  0  0
    5.3481   -1.0348    2.0047 H   0  0  0  0  0  0  0  0  0  0  0  0
    3.2801   -0.6411    2.4385 C   0  0  0  0  0  0  0  0  0  0  0  0
    3.5181    0.0125    3.2675 H   0  0  0  0  0  0  0  0  0  0  0  0
    1.9430   -0.8953    2.1170 C   0  0  0  0  0  0  0  0  0  0  0  0
    2.4095   -3.3875   -0.7990 C   0  0  0  0  0  0  0  0  0  0  0  0
    1.5016   -3.9372   -0.5233 H   0  0  0  0  0  0  0  0  0  0  0  0
    3.4991   -4.4516   -0.9989 C   0  0  0  0  0  0  0  0  0  0  0  0
    3.1489   -5.2067   -1.7078 H   0  0  0  0  0  0  0  0  0  0  0  0
    3.7522   -4.9543   -0.0616 H   0  0  0  0  0  0  0  0  0  0  0  0
    4.4151   -4.0201   -1.4127 H   0  0  0  0  0  0  0  0  0  0  0  0
    2.1207   -2.6647   -2.1281 C   0  0  0  0  0  0  0  0  0  0  0  0
    1.8532   -3.3922   -2.9007 H   0  0  0  0  0  0  0  0  0  0  0  0
    3.0052   -2.1130   -2.4570 H   0  0  0  0  0  0  0  0  0  0  0  0
    1.3138   -1.9423   -2.0244 H   0  0  0  0  0  0  0  0  0  0  0  0
    0.8143   -0.3927    3.0131 C   0  0  0  0  0  0  0  0  0  0  0  0
   -0.0046   -0.0527    2.3840 H   0  0  0  0  0  0  0  0  0  0  0  0
    0.2739   -1.5566    3.8686 C   0  0  0  0  0  0  0  0  0  0  0  0
   -0.5728   -1.2217    4.4755 H   0  0  0  0  0  0  0  0  0  0  0  0
    1.0508   -1.9322    4.5418 H   0  0  0  0  0  0  0  0  0  0  0  0
   -0.0651   -2.3823    3.2398 H   0  0  0  0  0  0  0  0  0  0  0  0
    1.1994    0.7939    3.9049 C   0  0  0  0  0  0  0  0  0  0  0  0
    0.3148    1.1549    4.4336 H   0  0  0  0  0  0  0  0  0  0  0  0
    1.6006    1.6242    3.3172 H   0  0  0  0  0  0  0  0  0  0  0  0
    1.9414    0.5153    4.6588 H   0  0  0  0  0  0  0  0  0  0  0  0
   -2.8678   -0.8471   -0.5770 C   0  0  0  0  0  0  0  0  0  0  0  0
   -3.9439   -0.4849    0.2728 C   0  0  0  0  0  0  0  0  0  0  0  0
   -5.0478    0.1654   -0.2817 C   0  0  0  0  0  0  0  0  0  0  0  0
   -5.8754    0.4566    0.3535 H   0  0  0  0  0  0  0  0  0  0  0  0
   -5.1067    0.4511   -1.6439 C   0  0  0  0  0  0  0  0  0  0  0  0
   -5.9705    0.9607   -2.0564 H   0  0  0  0  0  0  0  0  0  0  0  0
   -4.0484    0.0880   -2.4683 C   0  0  0  0  0  0  0  0  0  0  0  0
   -4.0972    0.3180   -3.5274 H   0  0  0  0  0  0  0  0  0  0  0  0
   -2.9191   -0.5598   -1.9610 C   0  0  0  0  0  0  0  0  0  0  0  0
   -3.8951   -0.8653    1.7483 C   0  0  0  0  0  0  0  0  0  0  0  0
   -2.8560   -0.7654    2.0756 H   0  0  0  0  0  0  0  0  0  0  0  0
   -4.7518    0.0285    2.6539 C   0  0  0  0  0  0  0  0  0  0  0  0
   -4.5592   -0.2133    3.7030 H   0  0  0  0  0  0  0  0  0  0  0  0
   -5.8210   -0.1222    2.4774 H   0  0  0  0  0  0  0  0  0  0  0  0
   -4.5272    1.0869    2.5040 H   0  0  0  0  0  0  0  0  0  0  0  0
   -4.2822   -2.3468    1.9271 C   0  0  0  0  0  0  0  0  0  0  0  0
   -4.1898   -2.6462    2.9762 H   0  0  0  0  0  0  0  0  0  0  0  0
   -3.6367   -2.9896    1.3262 H   0  0  0  0  0  0  0  0  0  0  0  0
   -5.3197   -2.5077    1.6169 H   0  0  0  0  0  0  0  0  0  0  0  0
   -1.7934   -0.9669   -2.9040 C   0  0  0  0  0  0  0  0  0  0  0  0
   -1.0496   -1.5118   -2.3219 H   0  0  0  0  0  0  0  0  0  0  0  0
   -1.0896    0.2536   -3.5217 C   0  0  0  0  0  0  0  0  0  0  0  0
   -0.2569   -0.0658   -4.1559 H   0  0  0  0  0  0  0  0  0  0  0  0
   -0.6925    0.9104   -2.7464 H   0  0  0  0  0  0  0  0  0  0  0  0
   -1.7798    0.8384   -4.1373 H   0  0  0  0  0  0  0  0  0  0  0  0
   -2.2921   -1.9266   -3.9992 C   0  0  0  0  0  0  0  0  0  0  0  0
   -1.4563   -2.2641   -4.6202 H   0  0  0  0  0  0  0  0  0  0  0  0
   -3.0208   -1.4415   -4.6554 H   0  0  0  0  0  0  0  0  0  0  0  0
   -2.7696   -2.8065   -3.5600 H   0  0  0  0  0  0  0  0  0  0  0  0
   -2.3561    2.8895   -0.8796 C   0  0  0  0  0  0  0  0  0  0  0  0
   -2.4374    3.9604   -0.6536 H   0  0  0  0  0  0  0  0  0  0  0  0
   -3.3713    2.4914   -0.9608 H   0  0  0  0  0  0  0  0  0  0  0  0
   -1.8904    2.7941   -1.8648 H   0  0  0  0  0  0  0  0  0  0  0  0
   -1.7662    2.2172    2.4375 C   0  0  0  0  0  0  0  0  0  0  0  0
   -2.6667    2.8273    2.5659 H   0  0  0  0  0  0  0  0  0  0  0  0
   -0.9499    2.7270    2.9606 H   0  0  0  0  0  0  0  0  0  0  0  0
   -1.9388    1.2714    2.9593 H   0  0  0  0  0  0  0  0  0  0  0  0
    0.0703   -2.9005    0.4066 H   0  0  0  0  0  0  0  0  0  0  0  0
  1  6  1  0  0  0  0
  1  7  1  0  0  0  0
  1 81  1  0  0  0  0
  1 85  1  0  0  0  0
  2 11  4  0  0  0  0
  2 15  1  0  0  0  0
  3 14  4  0  0  0  0
  3 19  1  0  0  0  0
  4  9  4  0  0  0  0
  4 23  1  0  0  0  0
  4 89  1  0  0  0  0
  5  9  2  0  0  0  0
  5 52  1  0  0  0  0
  6  9  1  0  0  0  0
  6 10  4  0  0  0  0
  7 10  4  0  0  0  0
  7 11  4  0  0  0  0
  8 10  4  0  0  0  0
  8 14  4  0  0  0  0
 11 12  4  0  0  0  0
 12 13  1  0  0  0  0
 12 14  4  0  0  0  0
 15 16  1  0  0  0  0
 15 17  1  0  0  0  0
 15 18  1  0  0  0  0
 19 20  1  0  0  0  0
 19 21  1  0  0  0  0
 19 22  1  0  0  0  0
 23 24  4  0  0  0  0
 23 31  4  0  0  0  0
 24 25  4  0  0  0  0
 24 32  1  0  0  0  0
 25 26  1  0  0  0  0
 25 27  4  0  0  0  0
 27 28  1  0  0  0  0
 27 29  4  0  0  0  0
 29 30  1  0  0  0  0
 29 31  4  0  0  0  0
 31 42  1  0  0  0  0
 32 33  1  0  0  0  0
 32 34  1  0  0  0  0
 32 38  1  0  0  0  0
 34 35  1  0  0  0  0
 34 36  1  0  0  0  0
 34 37  1  0  0  0  0
 38 39  1  0  0  0  0
 38 40  1  0  0  0  0
 38 41  1  0  0  0  0
 42 43  1  0  0  0  0
 42 44  1  0  0  0  0
 42 48  1  0  0  0  0
 44 45  1  0  0  0  0
 44 46  1  0  0  0  0
 44 47  1  0  0  0  0
 48 49  1  0  0  0  0
 48 50  1  0  0  0  0
 48 51  1  0  0  0  0
 52 53  4  0  0  0  0
 52 60  4  0  0  0  0
 53 54  4  0  0  0  0
 53 61  1  0  0  0  0
 54 55  1  0  0  0  0
 54 56  4  0  0  0  0
 56 57  1  0  0  0  0
 56 58  4  0  0  0  0
 58 59  1  0  0  0  0
 58 60  4  0  0  0  0
 60 71  1  0  0  0  0
 61 62  1  0  0  0  0
 61 63  1  0  0  0  0
 61 67  1  0  0  0  0
 63 64  1  0  0  0  0
 63 65  1  0  0  0  0
 63 66  1  0  0  0  0
 67 68  1  0  0  0  0
 67 69  1  0  0  0  0
 67 70  1  0  0  0  0
 71 72  1  0  0  0  0
 71 73  1  0  0  0  0
 71 77  1  0  0  0  0
 73 74  1  0  0  0  0
 73 75  1  0  0  0  0
 73 76  1  0  0  0  0
 77 78  1  0  0  0  0
 77 79  1  0  0  0  0
 77 80  1  0  0  0  0
 81 82  1  0  0  0  0
 81 83  1  0  0  0  0
 81 84  1  0  0  0  0
 85 86  1  0  0  0  0
 85 87  1  0  0  0  0
 85 88  1  0  0  0  0
M  END
