# Supplementary material for: Biguanide Complexes of Boron and Aluminum
Source: Inorg Chem. 2026 Jun 4;65(24):13350–61. doi: 10.1021/acs.inorgchem.6c00595 (PMC13292212; doi:10.1021/acs.inorgchem.6c00595)
Supplement: Supplementary file 2 [file ic6c00595_si_002.zip › 6AlCl2.mol]

chlupAl6_4new

Created by GaussView 6.0.16
 83 86  0  0  0  0  0  0  0  0  0    0
   -2.0107   -1.0035   -0.5993 Al  0  0  0  0  0  0  0  0  0  0  0  0
   -4.4729    0.4665   -0.5064 O   0  0  0  0  0  0  0  0  0  0  0  0
   -2.7687    4.8610   -0.1901 O   0  0  0  0  0  0  0  0  0  0  0  0
    1.8187   -0.0799    0.1097 N   0  0  0  0  0  0  0  0  0  0  0  0
   -1.3688    3.0524   -0.2358 N   0  0  0  0  0  0  0  0  0  0  0  0
    0.0563    1.2905   -0.2813 N   0  0  0  0  0  0  0  0  0  0  0  0
   -0.3045   -1.0331    0.1533 N   0  0  0  0  0  0  0  0  0  0  0  0
   -2.2921    0.8694   -0.3390 N   0  0  0  0  0  0  0  0  0  0  0  0
   -1.2042    1.7142   -0.2808 C   0  0  0  0  0  0  0  0  0  0  0  0
    0.4785    0.0574   -0.0201 C   0  0  0  0  0  0  0  0  0  0  0  0
    2.7671    0.9515   -0.1965 C   0  0  0  0  0  0  0  0  0  0  0  0
   -2.5869    3.5421   -0.2507 C   0  0  0  0  0  0  0  0  0  0  0  0
    3.3354    0.9726   -1.4809 C   0  0  0  0  0  0  0  0  0  0  0  0
   -3.5392    1.4064   -0.3880 C   0  0  0  0  0  0  0  0  0  0  0  0
   -3.7539    2.7582   -0.3334 C   0  0  0  0  0  0  0  0  0  0  0  0
   -4.7294    3.2108   -0.3682 H   0  0  0  0  0  0  0  0  0  0  0  0
    0.6979   -3.2959    0.0833 C   0  0  0  0  0  0  0  0  0  0  0  0
    2.8813    0.0088   -2.5642 C   0  0  0  0  0  0  0  0  0  0  0  0
    2.3863   -0.8308   -2.0804 H   0  0  0  0  0  0  0  0  0  0  0  0
   -0.2226   -1.0173    3.0620 C   0  0  0  0  0  0  0  0  0  0  0  0
   -0.2880   -0.1495    2.4068 H   0  0  0  0  0  0  0  0  0  0  0  0
    0.2350   -2.1928    0.8224 C   0  0  0  0  0  0  0  0  0  0  0  0
    2.4408    1.9164    2.1444 C   0  0  0  0  0  0  0  0  0  0  0  0
    1.7856    1.0504    2.2011 H   0  0  0  0  0  0  0  0  0  0  0  0
    1.1220   -4.4290    0.7809 C   0  0  0  0  0  0  0  0  0  0  0  0
    1.4668   -5.2931    0.2281 H   0  0  0  0  0  0  0  0  0  0  0  0
    0.2416   -2.2060    2.2334 C   0  0  0  0  0  0  0  0  0  0  0  0
    0.7381   -3.3060   -1.4355 C   0  0  0  0  0  0  0  0  0  0  0  0
    0.4835   -2.3078   -1.7900 H   0  0  0  0  0  0  0  0  0  0  0  0
    4.0351   -0.5691   -3.3896 C   0  0  0  0  0  0  0  0  0  0  0  0
    3.6558   -1.3275   -4.0772 H   0  0  0  0  0  0  0  0  0  0  0  0
    4.7862   -1.0358   -2.7496 H   0  0  0  0  0  0  0  0  0  0  0  0
    4.5308    0.1965   -3.9892 H   0  0  0  0  0  0  0  0  0  0  0  0
    3.0997    1.9006    0.7787 C   0  0  0  0  0  0  0  0  0  0  0  0
    0.6735   -3.3613    2.8797 C   0  0  0  0  0  0  0  0  0  0  0  0
    0.6694   -3.3988    3.9611 H   0  0  0  0  0  0  0  0  0  0  0  0
    0.7672   -0.6682    4.1825 C   0  0  0  0  0  0  0  0  0  0  0  0
    0.4923    0.2843    4.6400 H   0  0  0  0  0  0  0  0  0  0  0  0
    1.7864   -0.5819    3.8058 H   0  0  0  0  0  0  0  0  0  0  0  0
    0.7643   -1.4229    4.9711 H   0  0  0  0  0  0  0  0  0  0  0  0
    4.2769    1.9611   -1.7626 C   0  0  0  0  0  0  0  0  0  0  0  0
    4.7285    2.0058   -2.7447 H   0  0  0  0  0  0  0  0  0  0  0  0
    1.8336    0.6832   -3.4654 C   0  0  0  0  0  0  0  0  0  0  0  0
    1.4476   -0.0267   -4.2000 H   0  0  0  0  0  0  0  0  0  0  0  0
    2.2754    1.5267   -4.0015 H   0  0  0  0  0  0  0  0  0  0  0  0
    0.9957    1.0573   -2.8766 H   0  0  0  0  0  0  0  0  0  0  0  0
    1.5613    3.1635    2.3184 C   0  0  0  0  0  0  0  0  0  0  0  0
    1.0335    3.1217    3.2746 H   0  0  0  0  0  0  0  0  0  0  0  0
    0.8252    3.2300    1.5171 H   0  0  0  0  0  0  0  0  0  0  0  0
    2.1653    4.0742    2.3100 H   0  0  0  0  0  0  0  0  0  0  0  0
    1.1031   -4.4696    2.1640 C   0  0  0  0  0  0  0  0  0  0  0  0
    1.4279   -5.3607    2.6866 H   0  0  0  0  0  0  0  0  0  0  0  0
   -5.8515    0.8429   -0.5932 C   0  0  0  0  0  0  0  0  0  0  0  0
   -6.3989   -0.0901   -0.6836 H   0  0  0  0  0  0  0  0  0  0  0  0
   -6.0239    1.4647   -1.4731 H   0  0  0  0  0  0  0  0  0  0  0  0
   -6.1618    1.3710    0.3098 H   0  0  0  0  0  0  0  0  0  0  0  0
   -1.6263   -1.2561    3.6386 C   0  0  0  0  0  0  0  0  0  0  0  0
   -1.9548   -0.3844    4.2097 H   0  0  0  0  0  0  0  0  0  0  0  0
   -1.6232   -2.1186    4.3093 H   0  0  0  0  0  0  0  0  0  0  0  0
   -2.3522   -1.4480    2.8499 H   0  0  0  0  0  0  0  0  0  0  0  0
    2.1382   -3.6394   -1.9718 C   0  0  0  0  0  0  0  0  0  0  0  0
    2.1630   -3.5163   -3.0563 H   0  0  0  0  0  0  0  0  0  0  0  0
    2.4181   -4.6706   -1.7487 H   0  0  0  0  0  0  0  0  0  0  0  0
    2.9013   -2.9886   -1.5416 H   0  0  0  0  0  0  0  0  0  0  0  0
    3.4656    1.7914    3.2789 C   0  0  0  0  0  0  0  0  0  0  0  0
    2.9574    1.7473    4.2444 H   0  0  0  0  0  0  0  0  0  0  0  0
    4.1459    2.6452    3.2996 H   0  0  0  0  0  0  0  0  0  0  0  0
    4.0668    0.8864    3.1700 H   0  0  0  0  0  0  0  0  0  0  0  0
   -1.6014    5.7010   -0.1098 C   0  0  0  0  0  0  0  0  0  0  0  0
   -1.9877    6.7157   -0.0709 H   0  0  0  0  0  0  0  0  0  0  0  0
   -0.9686    5.5634   -0.9856 H   0  0  0  0  0  0  0  0  0  0  0  0
   -1.0261    5.4736    0.7867 H   0  0  0  0  0  0  0  0  0  0  0  0
   -0.3053   -4.2774   -2.0072 C   0  0  0  0  0  0  0  0  0  0  0  0
   -0.3182   -4.2227   -3.0972 H   0  0  0  0  0  0  0  0  0  0  0  0
   -1.3070   -4.0424   -1.6482 H   0  0  0  0  0  0  0  0  0  0  0  0
   -0.0743   -5.3052   -1.7180 H   0  0  0  0  0  0  0  0  0  0  0  0
    4.0423    2.8739    0.4479 C   0  0  0  0  0  0  0  0  0  0  0  0
    4.3137    3.6223    1.1815 H   0  0  0  0  0  0  0  0  0  0  0  0
    4.6309    2.9028   -0.8069 C   0  0  0  0  0  0  0  0  0  0  0  0
    5.3616    3.6661   -1.0448 H   0  0  0  0  0  0  0  0  0  0  0  0
    2.1659   -1.0154    0.2546 H   0  0  0  0  0  0  0  0  0  0  0  0
   -2.0296   -1.2397   -2.7317 Cl  0  0  0  0  0  0  0  0  0  0  0  0
   -3.2365   -2.4313    0.3958 Cl  0  0  0  0  0  0  0  0  0  0  0  0
  1  7  1  0  0  0  0
  1  8  1  0  0  0  0
  1 82  1  0  0  0  0
  1 83  1  0  0  0  0
  2 14  4  0  0  0  0
  2 53  1  0  0  0  0
  3 12  4  0  0  0  0
  3 69  1  0  0  0  0
  4 10  4  0  0  0  0
  4 11  1  0  0  0  0
  4 81  1  0  0  0  0
  5  9  4  0  0  0  0
  5 12  2  0  0  0  0
  6  9  4  0  0  0  0
  6 10  4  0  0  0  0
  7 10  4  0  0  0  0
  7 22  1  0  0  0  0
  8  9  4  0  0  0  0
  8 14  4  0  0  0  0
 11 13  4  0  0  0  0
 11 34  4  0  0  0  0
 12 15  4  0  0  0  0
 13 18  1  0  0  0  0
 13 41  4  0  0  0  0
 14 15  2  0  0  0  0
 15 16  1  0  0  0  0
 17 22  4  0  0  0  0
 17 25  4  0  0  0  0
 17 28  1  0  0  0  0
 18 19  1  0  0  0  0
 18 30  1  0  0  0  0
 18 43  1  0  0  0  0
 20 21  1  0  0  0  0
 20 27  1  0  0  0  0
 20 37  1  0  0  0  0
 20 57  1  0  0  0  0
 22 27  4  0  0  0  0
 23 24  1  0  0  0  0
 23 34  1  0  0  0  0
 23 47  1  0  0  0  0
 23 65  1  0  0  0  0
 25 26  1  0  0  0  0
 25 51  2  0  0  0  0
 27 35  4  0  0  0  0
 28 29  1  0  0  0  0
 28 61  1  0  0  0  0
 28 73  1  0  0  0  0
 30 31  1  0  0  0  0
 30 32  1  0  0  0  0
 30 33  1  0  0  0  0
 34 77  4  0  0  0  0
 35 36  1  0  0  0  0
 35 51  4  0  0  0  0
 37 38  1  0  0  0  0
 37 39  1  0  0  0  0
 37 40  1  0  0  0  0
 41 42  1  0  0  0  0
 41 79  4  0  0  0  0
 43 44  1  0  0  0  0
 43 45  1  0  0  0  0
 43 46  1  0  0  0  0
 47 48  1  0  0  0  0
 47 49  1  0  0  0  0
 47 50  1  0  0  0  0
 51 52  1  0  0  0  0
 53 54  1  0  0  0  0
 53 55  1  0  0  0  0
 53 56  1  0  0  0  0
 57 58  1  0  0  0  0
 57 59  1  0  0  0  0
 57 60  1  0  0  0  0
 61 62  1  0  0  0  0
 61 63  1  0  0  0  0
 61 64  1  0  0  0  0
 65 66  1  0  0  0  0
 65 67  1  0  0  0  0
 65 68  1  0  0  0  0
 69 70  1  0  0  0  0
 69 71  1  0  0  0  0
 69 72  1  0  0  0  0
 73 74  1  0  0  0  0
 73 75  1  0  0  0  0
 73 76  1  0  0  0  0
 77 78  1  0  0  0  0
 77 79  4  0  0  0  0
 79 80  1  0  0  0  0
M  END
