# Supplementary material for: Biguanide Complexes of Boron and Aluminum
Source: Inorg Chem. 2026 Jun 4;65(24):13350–61. doi: 10.1021/acs.inorgchem.6c00595 (PMC13292212; doi:10.1021/acs.inorgchem.6c00595)
Supplement: Supplementary file 2 [file ic6c00595_si_002.zip › 6AlI2.mol]

chlupAl6_4new

Created by GaussView 6.0.16
 83 86  0  0  0  0  0  0  0  0  0    0
    1.6680    0.2125    0.1409 Al  0  0  0  0  0  0  0  0  0  0  0  0
    3.0893    2.5935   -0.6345 O   0  0  0  0  0  0  0  0  0  0  0  0
   -0.5528    5.5575   -1.1428 O   0  0  0  0  0  0  0  0  0  0  0  0
   -2.1462   -0.8947    0.1062 N   0  0  0  0  0  0  0  0  0  0  0  0
   -0.8859    3.3583   -0.6067 N   0  0  0  0  0  0  0  0  0  0  0  0
   -1.2608    1.1916   -0.0507 N   0  0  0  0  0  0  0  0  0  0  0  0
    0.1293   -0.7320   -0.3363 N   0  0  0  0  0  0  0  0  0  0  0  0
    0.9848    1.9119   -0.4210 N   0  0  0  0  0  0  0  0  0  0  0  0
   -0.3753    2.1349   -0.3648 C   0  0  0  0  0  0  0  0  0  0  0  0
   -1.0573   -0.1198   -0.0922 C   0  0  0  0  0  0  0  0  0  0  0  0
   -3.4394   -0.4039    0.4805 C   0  0  0  0  0  0  0  0  0  0  0  0
   -0.0649    4.3439   -0.8901 C   0  0  0  0  0  0  0  0  0  0  0  0
   -3.6981   -0.1456    1.8344 C   0  0  0  0  0  0  0  0  0  0  0  0
    1.8117    2.9575   -0.6833 C   0  0  0  0  0  0  0  0  0  0  0  0
    1.3363    4.2154   -0.9432 C   0  0  0  0  0  0  0  0  0  0  0  0
    1.9675    5.0609   -1.1541 H   0  0  0  0  0  0  0  0  0  0  0  0
    0.3513   -3.1559    0.1044 C   0  0  0  0  0  0  0  0  0  0  0  0
   -2.6353   -0.3077    2.9075 C   0  0  0  0  0  0  0  0  0  0  0  0
   -1.7564   -0.7595    2.4494 H   0  0  0  0  0  0  0  0  0  0  0  0
   -0.4172   -1.2114   -3.1395 C   0  0  0  0  0  0  0  0  0  0  0  0
   -0.9100   -0.4198   -2.5748 H   0  0  0  0  0  0  0  0  0  0  0  0
    0.1269   -2.0999   -0.7938 C   0  0  0  0  0  0  0  0  0  0  0  0
   -4.0824   -0.4347   -1.9807 C   0  0  0  0  0  0  0  0  0  0  0  0
   -3.1867   -1.0529   -2.0232 H   0  0  0  0  0  0  0  0  0  0  0  0
    0.4491   -4.4514   -0.4090 C   0  0  0  0  0  0  0  0  0  0  0  0
    0.6385   -5.2760    0.2660 H   0  0  0  0  0  0  0  0  0  0  0  0
   -0.0815   -2.3385   -2.1702 C   0  0  0  0  0  0  0  0  0  0  0  0
    0.4643   -2.9410    1.6040 C   0  0  0  0  0  0  0  0  0  0  0  0
    0.3275   -1.8801    1.8055 H   0  0  0  0  0  0  0  0  0  0  0  0
   -3.0856   -1.2452    4.0350 C   0  0  0  0  0  0  0  0  0  0  0  0
   -2.2700   -1.3949    4.7454 H   0  0  0  0  0  0  0  0  0  0  0  0
   -3.3793   -2.2212    3.6447 H   0  0  0  0  0  0  0  0  0  0  0  0
   -3.9338   -0.8333    4.5855 H   0  0  0  0  0  0  0  0  0  0  0  0
   -4.4086   -0.2137   -0.5153 C   0  0  0  0  0  0  0  0  0  0  0  0
    0.0267   -3.6478   -2.6298 C   0  0  0  0  0  0  0  0  0  0  0  0
   -0.1108   -3.8587   -3.6813 H   0  0  0  0  0  0  0  0  0  0  0  0
   -1.3929   -1.6423   -4.2423 C   0  0  0  0  0  0  0  0  0  0  0  0
   -1.7366   -0.7646   -4.7921 H   0  0  0  0  0  0  0  0  0  0  0  0
   -2.2666   -2.1519   -3.8344 H   0  0  0  0  0  0  0  0  0  0  0  0
   -0.9198   -2.3110   -4.9638 H   0  0  0  0  0  0  0  0  0  0  0  0
   -4.9704    0.3120    2.1771 C   0  0  0  0  0  0  0  0  0  0  0  0
   -5.1981    0.5265    3.2134 H   0  0  0  0  0  0  0  0  0  0  0  0
   -2.2056    1.0606    3.4569 C   0  0  0  0  0  0  0  0  0  0  0  0
   -1.3816    0.9437    4.1633 H   0  0  0  0  0  0  0  0  0  0  0  0
   -3.0341    1.5505    3.9740 H   0  0  0  0  0  0  0  0  0  0  0  0
   -1.8719    1.7115    2.6487 H   0  0  0  0  0  0  0  0  0  0  0  0
   -3.7480    0.9055   -2.6558 C   0  0  0  0  0  0  0  0  0  0  0  0
   -3.4410    0.7460   -3.6917 H   0  0  0  0  0  0  0  0  0  0  0  0
   -2.9453    1.4191   -2.1261 H   0  0  0  0  0  0  0  0  0  0  0  0
   -4.6236    1.5595   -2.6582 H   0  0  0  0  0  0  0  0  0  0  0  0
    0.3068   -4.6963   -1.7627 C   0  0  0  0  0  0  0  0  0  0  0  0
    0.3959   -5.7054   -2.1452 H   0  0  0  0  0  0  0  0  0  0  0  0
    4.1171    3.5646   -0.8600 C   0  0  0  0  0  0  0  0  0  0  0  0
    5.0512    3.0196   -0.7656 H   0  0  0  0  0  0  0  0  0  0  0  0
    4.0666    4.3551   -0.1099 H   0  0  0  0  0  0  0  0  0  0  0  0
    4.0311    3.9868   -1.8624 H   0  0  0  0  0  0  0  0  0  0  0  0
    0.8456   -0.6018   -3.7649 C   0  0  0  0  0  0  0  0  0  0  0  0
    0.5760    0.2065   -4.4486 H   0  0  0  0  0  0  0  0  0  0  0  0
    1.3972   -1.3575   -4.3288 H   0  0  0  0  0  0  0  0  0  0  0  0
    1.5176   -0.2006   -3.0094 H   0  0  0  0  0  0  0  0  0  0  0  0
   -0.6442   -3.6839    2.3646 C   0  0  0  0  0  0  0  0  0  0  0  0
   -0.5897   -3.4503    3.4295 H   0  0  0  0  0  0  0  0  0  0  0  0
   -0.5508   -4.7658    2.2525 H   0  0  0  0  0  0  0  0  0  0  0  0
   -1.6365   -3.3960    2.0117 H   0  0  0  0  0  0  0  0  0  0  0  0
   -5.1826   -1.1795   -2.7436 C   0  0  0  0  0  0  0  0  0  0  0  0
   -4.8467   -1.3991   -3.7592 H   0  0  0  0  0  0  0  0  0  0  0  0
   -6.0959   -0.5868   -2.8240 H   0  0  0  0  0  0  0  0  0  0  0  0
   -5.4345   -2.1233   -2.2564 H   0  0  0  0  0  0  0  0  0  0  0  0
   -1.9806    5.7391   -1.0857 C   0  0  0  0  0  0  0  0  0  0  0  0
   -2.1395    6.7885   -1.3177 H   0  0  0  0  0  0  0  0  0  0  0  0
   -2.3577    5.5032   -0.0916 H   0  0  0  0  0  0  0  0  0  0  0  0
   -2.4774    5.1037   -1.8177 H   0  0  0  0  0  0  0  0  0  0  0  0
    1.8497   -3.3322    2.1341 C   0  0  0  0  0  0  0  0  0  0  0  0
    1.9267   -3.0981    3.1973 H   0  0  0  0  0  0  0  0  0  0  0  0
    2.6391   -2.7911    1.6122 H   0  0  0  0  0  0  0  0  0  0  0  0
    2.0311   -4.4017    2.0066 H   0  0  0  0  0  0  0  0  0  0  0  0
   -5.6643    0.2472   -0.1242 C   0  0  0  0  0  0  0  0  0  0  0  0
   -6.4306    0.4127   -0.8700 H   0  0  0  0  0  0  0  0  0  0  0  0
   -5.9447    0.5066    1.2099 C   0  0  0  0  0  0  0  0  0  0  0  0
   -6.9259    0.8654    1.4958 H   0  0  0  0  0  0  0  0  0  0  0  0
   -1.9982   -1.8920    0.1026 H   0  0  0  0  0  0  0  0  0  0  0  0
    1.9506    0.5768    2.6537 I   0  0  0  0  0  0  0  0  0  0  0  0
    3.6818   -0.8842   -0.9121 I   0  0  0  0  0  0  0  0  0  0  0  0
  1  7  1  0  0  0  0
  1  8  1  0  0  0  0
  1 82  1  0  0  0  0
  1 83  1  0  0  0  0
  2 14  4  0  0  0  0
  2 53  1  0  0  0  0
  3 12  4  0  0  0  0
  3 69  1  0  0  0  0
  4 10  4  0  0  0  0
  4 11  1  0  0  0  0
  4 81  1  0  0  0  0
  5  9  4  0  0  0  0
  5 12  2  0  0  0  0
  6  9  4  0  0  0  0
  6 10  4  0  0  0  0
  7 10  4  0  0  0  0
  7 22  1  0  0  0  0
  8  9  4  0  0  0  0
  8 14  4  0  0  0  0
 11 13  4  0  0  0  0
 11 34  4  0  0  0  0
 12 15  4  0  0  0  0
 13 18  1  0  0  0  0
 13 41  4  0  0  0  0
 14 15  2  0  0  0  0
 15 16  1  0  0  0  0
 17 22  4  0  0  0  0
 17 25  4  0  0  0  0
 17 28  1  0  0  0  0
 18 19  1  0  0  0  0
 18 30  1  0  0  0  0
 18 43  1  0  0  0  0
 20 21  1  0  0  0  0
 20 27  1  0  0  0  0
 20 37  1  0  0  0  0
 20 57  1  0  0  0  0
 22 27  4  0  0  0  0
 23 24  1  0  0  0  0
 23 34  1  0  0  0  0
 23 47  1  0  0  0  0
 23 65  1  0  0  0  0
 25 26  1  0  0  0  0
 25 51  2  0  0  0  0
 27 35  4  0  0  0  0
 28 29  1  0  0  0  0
 28 61  1  0  0  0  0
 28 73  1  0  0  0  0
 30 31  1  0  0  0  0
 30 32  1  0  0  0  0
 30 33  1  0  0  0  0
 34 77  4  0  0  0  0
 35 36  1  0  0  0  0
 35 51  4  0  0  0  0
 37 38  1  0  0  0  0
 37 39  1  0  0  0  0
 37 40  1  0  0  0  0
 41 42  1  0  0  0  0
 41 79  4  0  0  0  0
 43 44  1  0  0  0  0
 43 45  1  0  0  0  0
 43 46  1  0  0  0  0
 47 48  1  0  0  0  0
 47 49  1  0  0  0  0
 47 50  1  0  0  0  0
 51 52  1  0  0  0  0
 53 54  1  0  0  0  0
 53 55  1  0  0  0  0
 53 56  1  0  0  0  0
 57 58  1  0  0  0  0
 57 59  1  0  0  0  0
 57 60  1  0  0  0  0
 61 62  1  0  0  0  0
 61 63  1  0  0  0  0
 61 64  1  0  0  0  0
 65 66  1  0  0  0  0
 65 67  1  0  0  0  0
 65 68  1  0  0  0  0
 69 70  1  0  0  0  0
 69 71  1  0  0  0  0
 69 72  1  0  0  0  0
 73 74  1  0  0  0  0
 73 75  1  0  0  0  0
 73 76  1  0  0  0  0
 77 78  1  0  0  0  0
 77 79  4  0  0  0  0
 79 80  1  0  0  0  0
M  END
