# Supplementary material for: Biguanide Complexes of Boron and Aluminum
Source: Inorg Chem. 2026 Jun 4;65(24):13350–61. doi: 10.1021/acs.inorgchem.6c00595 (PMC13292212; doi:10.1021/acs.inorgchem.6c00595)
Supplement: Supplementary file 2 [file ic6c00595_si_002.zip › 6AlMe2.mol]

chlupAl6_4new

Created by GaussView 6.0.16
 89 92  0  0  0  0  0  0  0  0  0    0
   -1.6059   -1.8389   -0.8130 Al  0  0  0  0  0  0  0  0  0  0  0  0
   -4.4415   -1.3912   -0.4081 O   0  0  0  0  0  0  0  0  0  0  0  0
   -4.5075    3.2868    0.2632 O   0  0  0  0  0  0  0  0  0  0  0  0
    1.6195    0.4544   -0.0336 N   0  0  0  0  0  0  0  0  0  0  0  0
   -2.5314    2.1593   -0.0018 N   0  0  0  0  0  0  0  0  0  0  0  0
   -0.5512    1.0854   -0.2617 N   0  0  0  0  0  0  0  0  0  0  0  0
    0.0042   -1.2177    0.0241 N   0  0  0  0  0  0  0  0  0  0  0  0
   -2.5619   -0.1982   -0.2928 N   0  0  0  0  0  0  0  0  0  0  0  0
   -1.8780    0.9882   -0.1824 C   0  0  0  0  0  0  0  0  0  0  0  0
    0.3131    0.0857   -0.1001 C   0  0  0  0  0  0  0  0  0  0  0  0
    2.1022    1.7845   -0.2443 C   0  0  0  0  0  0  0  0  0  0  0  0
   -3.8407    2.1437    0.0747 C   0  0  0  0  0  0  0  0  0  0  0  0
    2.2969    2.2374   -1.5576 C   0  0  0  0  0  0  0  0  0  0  0  0
   -3.9126   -0.1761   -0.2332 C   0  0  0  0  0  0  0  0  0  0  0  0
   -4.6246    0.9809   -0.0340 C   0  0  0  0  0  0  0  0  0  0  0  0
   -5.6984    1.0257    0.0168 H   0  0  0  0  0  0  0  0  0  0  0  0
    1.7833   -2.9029   -0.2740 C   0  0  0  0  0  0  0  0  0  0  0  0
    1.9652    1.3759   -2.7640 C   0  0  0  0  0  0  0  0  0  0  0  0
    1.7212    0.3767   -2.4057 H   0  0  0  0  0  0  0  0  0  0  0  0
    0.2833   -1.3062    2.8945 C   0  0  0  0  0  0  0  0  0  0  0  0
    0.0891   -0.3724    2.3667 H   0  0  0  0  0  0  0  0  0  0  0  0
    0.9852   -2.1117    0.5703 C   0  0  0  0  0  0  0  0  0  0  0  0
    2.1037    2.0993    2.2787 C   0  0  0  0  0  0  0  0  0  0  0  0
    2.0655    1.0112    2.2388 H   0  0  0  0  0  0  0  0  0  0  0  0
    2.6594   -3.8239    0.3061 C   0  0  0  0  0  0  0  0  0  0  0  0
    3.2712   -4.4493   -0.3316 H   0  0  0  0  0  0  0  0  0  0  0  0
    1.1105   -2.1952    1.9758 C   0  0  0  0  0  0  0  0  0  0  0  0
    1.7333   -2.7758   -1.7875 C   0  0  0  0  0  0  0  0  0  0  0  0
    1.0284   -1.9838   -2.0353 H   0  0  0  0  0  0  0  0  0  0  0  0
    3.1550    1.2318   -3.7215 C   0  0  0  0  0  0  0  0  0  0  0  0
    2.9035    0.5446   -4.5321 H   0  0  0  0  0  0  0  0  0  0  0  0
    4.0330    0.8399   -3.2048 H   0  0  0  0  0  0  0  0  0  0  0  0
    3.4285    2.1884   -4.1711 H   0  0  0  0  0  0  0  0  0  0  0  0
    2.3805    2.5912    0.8695 C   0  0  0  0  0  0  0  0  0  0  0  0
    2.0000   -3.1260    2.5045 C   0  0  0  0  0  0  0  0  0  0  0  0
    2.1057   -3.2172    3.5768 H   0  0  0  0  0  0  0  0  0  0  0  0
    1.0015   -0.9400    4.1980 C   0  0  0  0  0  0  0  0  0  0  0  0
    0.4306   -0.1769    4.7298 H   0  0  0  0  0  0  0  0  0  0  0  0
    2.0020   -0.5467    4.0121 H   0  0  0  0  0  0  0  0  0  0  0  0
    1.0953   -1.7981    4.8665 H   0  0  0  0  0  0  0  0  0  0  0  0
    2.7765    3.5348   -1.7368 C   0  0  0  0  0  0  0  0  0  0  0  0
    2.9276    3.9140   -2.7394 H   0  0  0  0  0  0  0  0  0  0  0  0
   -1.5641   -1.6910   -2.7860 C   0  0  0  0  0  0  0  0  0  0  0  0
   -2.5865   -1.6252   -3.1761 H   0  0  0  0  0  0  0  0  0  0  0  0
   -1.0906   -2.5411   -3.2838 H   0  0  0  0  0  0  0  0  0  0  0  0
   -1.0418   -0.7861   -3.1153 H   0  0  0  0  0  0  0  0  0  0  0  0
    0.7239    1.9123   -3.4929 C   0  0  0  0  0  0  0  0  0  0  0  0
    0.4482    1.2474   -4.3146 H   0  0  0  0  0  0  0  0  0  0  0  0
    0.9150    2.9042   -3.9096 H   0  0  0  0  0  0  0  0  0  0  0  0
   -0.1205    1.9851   -2.8074 H   0  0  0  0  0  0  0  0  0  0  0  0
    0.7239    2.5893    2.7478 C   0  0  0  0  0  0  0  0  0  0  0  0
    0.4842    2.1749    3.7297 H   0  0  0  0  0  0  0  0  0  0  0  0
   -0.0539    2.2969    2.0423 H   0  0  0  0  0  0  0  0  0  0  0  0
    0.7144    3.6794    2.8273 H   0  0  0  0  0  0  0  0  0  0  0  0
    2.7618   -3.9454    1.6802 C   0  0  0  0  0  0  0  0  0  0  0  0
    3.4426   -4.6673    2.1139 H   0  0  0  0  0  0  0  0  0  0  0  0
   -5.8629   -1.5448   -0.3927 C   0  0  0  0  0  0  0  0  0  0  0  0
   -6.0418   -2.6037   -0.5540 H   0  0  0  0  0  0  0  0  0  0  0  0
   -6.3236   -0.9639   -1.1938 H   0  0  0  0  0  0  0  0  0  0  0  0
   -6.2740   -1.2429    0.5723 H   0  0  0  0  0  0  0  0  0  0  0  0
   -1.0804   -1.9438    3.1988 C   0  0  0  0  0  0  0  0  0  0  0  0
   -1.6761   -1.2838    3.8339 H   0  0  0  0  0  0  0  0  0  0  0  0
   -0.9503   -2.8946    3.7212 H   0  0  0  0  0  0  0  0  0  0  0  0
   -1.6395   -2.1356    2.2860 H   0  0  0  0  0  0  0  0  0  0  0  0
    3.0942   -2.3624   -2.3668 C   0  0  0  0  0  0  0  0  0  0  0  0
    3.0131   -2.2001   -3.4435 H   0  0  0  0  0  0  0  0  0  0  0  0
    3.8511   -3.1313   -2.1996 H   0  0  0  0  0  0  0  0  0  0  0  0
    3.4537   -1.4356   -1.9163 H   0  0  0  0  0  0  0  0  0  0  0  0
   -2.1599   -3.5504   -0.0085 C   0  0  0  0  0  0  0  0  0  0  0  0
   -2.8227   -3.4313    0.8520 H   0  0  0  0  0  0  0  0  0  0  0  0
   -1.2978   -4.1362    0.3263 H   0  0  0  0  0  0  0  0  0  0  0  0
   -2.6984   -4.1566   -0.7440 H   0  0  0  0  0  0  0  0  0  0  0  0
    3.1951    2.4776    3.2848 C   0  0  0  0  0  0  0  0  0  0  0  0
    2.9926    2.0027    4.2472 H   0  0  0  0  0  0  0  0  0  0  0  0
    3.2364    3.5550    3.4566 H   0  0  0  0  0  0  0  0  0  0  0  0
    4.1800    2.1520    2.9446 H   0  0  0  0  0  0  0  0  0  0  0  0
   -3.7439    4.5011    0.3713 C   0  0  0  0  0  0  0  0  0  0  0  0
   -4.4813    5.2857    0.5190 H   0  0  0  0  0  0  0  0  0  0  0  0
   -3.1715    4.6789   -0.5384 H   0  0  0  0  0  0  0  0  0  0  0  0
   -3.0603    4.4524    1.2182 H   0  0  0  0  0  0  0  0  0  0  0  0
    1.2262   -4.0671   -2.4439 C   0  0  0  0  0  0  0  0  0  0  0  0
    1.1321   -3.9348   -3.5236 H   0  0  0  0  0  0  0  0  0  0  0  0
    0.2496   -4.3525   -2.0507 H   0  0  0  0  0  0  0  0  0  0  0  0
    1.9152   -4.8954   -2.2646 H   0  0  0  0  0  0  0  0  0  0  0  0
    2.8584    3.8804    0.6413 C   0  0  0  0  0  0  0  0  0  0  0  0
    3.0736    4.5292    1.4801 H   0  0  0  0  0  0  0  0  0  0  0  0
    3.0544    4.3499   -0.6500 C   0  0  0  0  0  0  0  0  0  0  0  0
    3.4239    5.3556   -0.8089 H   0  0  0  0  0  0  0  0  0  0  0  0
    2.2952   -0.2881    0.0537 H   0  0  0  0  0  0  0  0  0  0  0  0
  1  7  1  0  0  0  0
  1  8  1  0  0  0  0
  1 43  1  0  0  0  0
  1 69  1  0  0  0  0
  2 14  4  0  0  0  0
  2 57  1  0  0  0  0
  3 12  4  0  0  0  0
  3 77  1  0  0  0  0
  4 10  4  0  0  0  0
  4 11  1  0  0  0  0
  4 89  1  0  0  0  0
  5  9  4  0  0  0  0
  5 12  2  0  0  0  0
  6  9  4  0  0  0  0
  6 10  4  0  0  0  0
  7 10  4  0  0  0  0
  7 22  1  0  0  0  0
  8  9  4  0  0  0  0
  8 14  4  0  0  0  0
 11 13  4  0  0  0  0
 11 34  4  0  0  0  0
 12 15  4  0  0  0  0
 13 18  1  0  0  0  0
 13 41  4  0  0  0  0
 14 15  2  0  0  0  0
 15 16  1  0  0  0  0
 17 22  4  0  0  0  0
 17 25  4  0  0  0  0
 17 28  1  0  0  0  0
 18 19  1  0  0  0  0
 18 30  1  0  0  0  0
 18 47  1  0  0  0  0
 20 21  1  0  0  0  0
 20 27  1  0  0  0  0
 20 37  1  0  0  0  0
 20 61  1  0  0  0  0
 22 27  4  0  0  0  0
 23 24  1  0  0  0  0
 23 34  1  0  0  0  0
 23 51  1  0  0  0  0
 23 73  1  0  0  0  0
 25 26  1  0  0  0  0
 25 55  2  0  0  0  0
 27 35  4  0  0  0  0
 28 29  1  0  0  0  0
 28 65  1  0  0  0  0
 28 81  1  0  0  0  0
 30 31  1  0  0  0  0
 30 32  1  0  0  0  0
 30 33  1  0  0  0  0
 34 85  4  0  0  0  0
 35 36  1  0  0  0  0
 35 55  4  0  0  0  0
 37 38  1  0  0  0  0
 37 39  1  0  0  0  0
 37 40  1  0  0  0  0
 41 42  1  0  0  0  0
 41 87  4  0  0  0  0
 43 44  1  0  0  0  0
 43 45  1  0  0  0  0
 43 46  1  0  0  0  0
 47 48  1  0  0  0  0
 47 49  1  0  0  0  0
 47 50  1  0  0  0  0
 51 52  1  0  0  0  0
 51 53  1  0  0  0  0
 51 54  1  0  0  0  0
 55 56  1  0  0  0  0
 57 58  1  0  0  0  0
 57 59  1  0  0  0  0
 57 60  1  0  0  0  0
 61 62  1  0  0  0  0
 61 63  1  0  0  0  0
 61 64  1  0  0  0  0
 65 66  1  0  0  0  0
 65 67  1  0  0  0  0
 65 68  1  0  0  0  0
 69 70  1  0  0  0  0
 69 71  1  0  0  0  0
 69 72  1  0  0  0  0
 73 74  1  0  0  0  0
 73 75  1  0  0  0  0
 73 76  1  0  0  0  0
 77 78  1  0  0  0  0
 77 79  1  0  0  0  0
 77 80  1  0  0  0  0
 81 82  1  0  0  0  0
 81 83  1  0  0  0  0
 81 84  1  0  0  0  0
 85 86  1  0  0  0  0
 85 87  4  0  0  0  0
 87 88  1  0  0  0  0
M  END
