# Supplementary material for: Biguanide Complexes of Boron and Aluminum
Source: Inorg Chem. 2026 Jun 4;65(24):13350–61. doi: 10.1021/acs.inorgchem.6c00595 (PMC13292212; doi:10.1021/acs.inorgchem.6c00595)
Supplement: Supplementary file 2 [file ic6c00595_si_002.zip › 6AlMe2dow.mol]

chlupAl6_4new

Created by GaussView 6.0.16
 89 92  0  0  0  0  0  0  0  0  0    0
   -1.6203   -1.8560   -0.8165 Al  0  0  0  0  0  0  0  0  0  0  0  0
   -4.4483   -1.3905   -0.3739 O   0  0  0  0  0  0  0  0  0  0  0  0
   -4.5071    3.3029    0.2625 O   0  0  0  0  0  0  0  0  0  0  0  0
    1.6249    0.4504   -0.0343 N   0  0  0  0  0  0  0  0  0  0  0  0
   -2.5292    2.1716   -0.0069 N   0  0  0  0  0  0  0  0  0  0  0  0
   -0.5480    1.0914   -0.2660 N   0  0  0  0  0  0  0  0  0  0  0  0
    0.0008   -1.2211    0.0205 N   0  0  0  0  0  0  0  0  0  0  0  0
   -2.5651   -0.1956   -0.2801 N   0  0  0  0  0  0  0  0  0  0  0  0
   -1.8775    0.9934   -0.1815 C   0  0  0  0  0  0  0  0  0  0  0  0
    0.3135    0.0843   -0.1032 C   0  0  0  0  0  0  0  0  0  0  0  0
    2.1097    1.7839   -0.2414 C   0  0  0  0  0  0  0  0  0  0  0  0
   -3.8406    2.1549    0.0788 C   0  0  0  0  0  0  0  0  0  0  0  0
    2.2975    2.2446   -1.5562 C   0  0  0  0  0  0  0  0  0  0  0  0
   -3.9186   -0.1703   -0.2102 C   0  0  0  0  0  0  0  0  0  0  0  0
   -4.6300    0.9906   -0.0133 C   0  0  0  0  0  0  0  0  0  0  0  0
   -5.7045    1.0390    0.0462 H   0  0  0  0  0  0  0  0  0  0  0  0
    1.7847   -2.9052   -0.2917 C   0  0  0  0  0  0  0  0  0  0  0  0
    1.9540    1.3879   -2.7667 C   0  0  0  0  0  0  0  0  0  0  0  0
    1.7167    0.3844   -2.4111 H   0  0  0  0  0  0  0  0  0  0  0  0
    0.2957   -1.3100    2.8928 C   0  0  0  0  0  0  0  0  0  0  0  0
    0.1081   -0.3711    2.3685 H   0  0  0  0  0  0  0  0  0  0  0  0
    0.9882   -2.1167    0.5616 C   0  0  0  0  0  0  0  0  0  0  0  0
    2.1190    2.0817    2.2875 C   0  0  0  0  0  0  0  0  0  0  0  0
    2.0907    0.9919    2.2412 H   0  0  0  0  0  0  0  0  0  0  0  0
    2.6697   -3.8267    0.2828 C   0  0  0  0  0  0  0  0  0  0  0  0
    3.2806   -4.4501   -0.3604 H   0  0  0  0  0  0  0  0  0  0  0  0
    1.1221   -2.2004    1.9694 C   0  0  0  0  0  0  0  0  0  0  0  0
    1.7226   -2.7732   -1.8075 C   0  0  0  0  0  0  0  0  0  0  0  0
    1.0126   -1.9813   -2.0472 H   0  0  0  0  0  0  0  0  0  0  0  0
    3.1360    1.2536   -3.7410 C   0  0  0  0  0  0  0  0  0  0  0  0
    2.8765    0.5704   -4.5548 H   0  0  0  0  0  0  0  0  0  0  0  0
    4.0224    0.8599   -3.2365 H   0  0  0  0  0  0  0  0  0  0  0  0
    3.4020    2.2156   -4.1880 H   0  0  0  0  0  0  0  0  0  0  0  0
    2.3955    2.5848    0.8787 C   0  0  0  0  0  0  0  0  0  0  0  0
    2.0196   -3.1318    2.4929 C   0  0  0  0  0  0  0  0  0  0  0  0
    2.1332   -3.2243    3.5658 H   0  0  0  0  0  0  0  0  0  0  0  0
    1.0147   -0.9554    4.2033 C   0  0  0  0  0  0  0  0  0  0  0  0
    0.4448   -0.1930    4.7406 H   0  0  0  0  0  0  0  0  0  0  0  0
    2.0186   -0.5636    4.0221 H   0  0  0  0  0  0  0  0  0  0  0  0
    1.1038   -1.8204    4.8664 H   0  0  0  0  0  0  0  0  0  0  0  0
    2.7790    3.5457   -1.7311 C   0  0  0  0  0  0  0  0  0  0  0  0
    2.9249    3.9315   -2.7336 H   0  0  0  0  0  0  0  0  0  0  0  0
   -1.5846   -1.6940   -2.7919 C   0  0  0  0  0  0  0  0  0  0  0  0
   -2.6089   -1.6277   -3.1817 H   0  0  0  0  0  0  0  0  0  0  0  0
   -1.1086   -2.5413   -3.2964 H   0  0  0  0  0  0  0  0  0  0  0  0
   -1.0636   -0.7846   -3.1165 H   0  0  0  0  0  0  0  0  0  0  0  0
    0.6999    1.9288   -3.4783 C   0  0  0  0  0  0  0  0  0  0  0  0
    0.4145    1.2677   -4.3023 H   0  0  0  0  0  0  0  0  0  0  0  0
    0.8852    2.9251   -3.8916 H   0  0  0  0  0  0  0  0  0  0  0  0
   -0.1364    1.9958   -2.7800 H   0  0  0  0  0  0  0  0  0  0  0  0
    0.7295    2.5590    2.7537 C   0  0  0  0  0  0  0  0  0  0  0  0
    0.4872    2.1354    3.7329 H   0  0  0  0  0  0  0  0  0  0  0  0
   -0.0428    2.2657    2.0401 H   0  0  0  0  0  0  0  0  0  0  0  0
    0.7115    3.6501    2.8407 H   0  0  0  0  0  0  0  0  0  0  0  0
    2.7807   -3.9497    1.6599 C   0  0  0  0  0  0  0  0  0  0  0  0
    3.4676   -4.6708    2.0890 H   0  0  0  0  0  0  0  0  0  0  0  0
   -5.8739   -1.5421   -0.3560 C   0  0  0  0  0  0  0  0  0  0  0  0
   -6.0527   -2.6030   -0.5126 H   0  0  0  0  0  0  0  0  0  0  0  0
   -6.3340   -0.9636   -1.1611 H   0  0  0  0  0  0  0  0  0  0  0  0
   -6.2826   -1.2357    0.6102 H   0  0  0  0  0  0  0  0  0  0  0  0
   -1.0756   -1.9433    3.1898 C   0  0  0  0  0  0  0  0  0  0  0  0
   -1.6696   -1.2833    3.8295 H   0  0  0  0  0  0  0  0  0  0  0  0
   -0.9527   -2.9004    3.7060 H   0  0  0  0  0  0  0  0  0  0  0  0
   -1.6341   -2.1240    2.2726 H   0  0  0  0  0  0  0  0  0  0  0  0
    3.0816   -2.3536   -2.3966 C   0  0  0  0  0  0  0  0  0  0  0  0
    2.9926   -2.1907   -3.4744 H   0  0  0  0  0  0  0  0  0  0  0  0
    3.8434   -3.1213   -2.2348 H   0  0  0  0  0  0  0  0  0  0  0  0
    3.4411   -1.4242   -1.9473 H   0  0  0  0  0  0  0  0  0  0  0  0
   -2.1632   -3.5690   -0.0004 C   0  0  0  0  0  0  0  0  0  0  0  0
   -2.8258   -3.4476    0.8620 H   0  0  0  0  0  0  0  0  0  0  0  0
   -1.2948   -4.1476    0.3362 H   0  0  0  0  0  0  0  0  0  0  0  0
   -2.7007   -4.1844   -0.7315 H   0  0  0  0  0  0  0  0  0  0  0  0
    3.2056    2.4666    3.3016 C   0  0  0  0  0  0  0  0  0  0  0  0
    3.0038    1.9844    4.2624 H   0  0  0  0  0  0  0  0  0  0  0  0
    3.2356    3.5453    3.4792 H   0  0  0  0  0  0  0  0  0  0  0  0
    4.1964    2.1516    2.9630 H   0  0  0  0  0  0  0  0  0  0  0  0
   -3.7380    4.5197    0.3549 C   0  0  0  0  0  0  0  0  0  0  0  0
   -4.4751    5.3062    0.5025 H   0  0  0  0  0  0  0  0  0  0  0  0
   -3.1731    4.6876   -0.5629 H   0  0  0  0  0  0  0  0  0  0  0  0
   -3.0475    4.4743    1.1980 H   0  0  0  0  0  0  0  0  0  0  0  0
    1.2132   -4.0681   -2.4641 C   0  0  0  0  0  0  0  0  0  0  0  0
    1.1113   -3.9340   -3.5447 H   0  0  0  0  0  0  0  0  0  0  0  0
    0.2385   -4.3572   -2.0640 H   0  0  0  0  0  0  0  0  0  0  0  0
    1.9067   -4.8961   -2.2906 H   0  0  0  0  0  0  0  0  0  0  0  0
    2.8755    3.8779    0.6556 C   0  0  0  0  0  0  0  0  0  0  0  0
    3.0970    4.5223    1.4979 H   0  0  0  0  0  0  0  0  0  0  0  0
    3.0656    4.3555   -0.6378 C   0  0  0  0  0  0  0  0  0  0  0  0
    3.4364    5.3629   -0.7931 H   0  0  0  0  0  0  0  0  0  0  0  0
    2.3008   -0.2952    0.0490 H   0  0  0  0  0  0  0  0  0  0  0  0
  1  7  1  0  0  0  0
  1  8  1  0  0  0  0
  1 43  1  0  0  0  0
  1 69  1  0  0  0  0
  2 14  4  0  0  0  0
  2 57  1  0  0  0  0
  3 12  4  0  0  0  0
  3 77  1  0  0  0  0
  4 10  4  0  0  0  0
  4 11  1  0  0  0  0
  4 89  1  0  0  0  0
  5  9  4  0  0  0  0
  5 12  2  0  0  0  0
  6  9  4  0  0  0  0
  6 10  4  0  0  0  0
  7 10  4  0  0  0  0
  7 22  1  0  0  0  0
  8  9  4  0  0  0  0
  8 14  4  0  0  0  0
 11 13  4  0  0  0  0
 11 34  4  0  0  0  0
 12 15  4  0  0  0  0
 13 18  1  0  0  0  0
 13 41  4  0  0  0  0
 14 15  2  0  0  0  0
 15 16  1  0  0  0  0
 17 22  4  0  0  0  0
 17 25  4  0  0  0  0
 17 28  1  0  0  0  0
 18 19  1  0  0  0  0
 18 30  1  0  0  0  0
 18 47  1  0  0  0  0
 20 21  1  0  0  0  0
 20 27  1  0  0  0  0
 20 37  1  0  0  0  0
 20 61  1  0  0  0  0
 22 27  4  0  0  0  0
 23 24  1  0  0  0  0
 23 34  1  0  0  0  0
 23 51  1  0  0  0  0
 23 73  1  0  0  0  0
 25 26  1  0  0  0  0
 25 55  4  0  0  0  0
 27 35  4  0  0  0  0
 28 29  1  0  0  0  0
 28 65  1  0  0  0  0
 28 81  1  0  0  0  0
 30 31  1  0  0  0  0
 30 32  1  0  0  0  0
 30 33  1  0  0  0  0
 34 85  4  0  0  0  0
 35 36  1  0  0  0  0
 35 55  4  0  0  0  0
 37 38  1  0  0  0  0
 37 39  1  0  0  0  0
 37 40  1  0  0  0  0
 41 42  1  0  0  0  0
 41 87  4  0  0  0  0
 43 44  1  0  0  0  0
 43 45  1  0  0  0  0
 43 46  1  0  0  0  0
 47 48  1  0  0  0  0
 47 49  1  0  0  0  0
 47 50  1  0  0  0  0
 51 52  1  0  0  0  0
 51 53  1  0  0  0  0
 51 54  1  0  0  0  0
 55 56  1  0  0  0  0
 57 58  1  0  0  0  0
 57 59  1  0  0  0  0
 57 60  1  0  0  0  0
 61 62  1  0  0  0  0
 61 63  1  0  0  0  0
 61 64  1  0  0  0  0
 65 66  1  0  0  0  0
 65 67  1  0  0  0  0
 65 68  1  0  0  0  0
 69 70  1  0  0  0  0
 69 71  1  0  0  0  0
 69 72  1  0  0  0  0
 73 74  1  0  0  0  0
 73 75  1  0  0  0  0
 73 76  1  0  0  0  0
 77 78  1  0  0  0  0
 77 79  1  0  0  0  0
 77 80  1  0  0  0  0
 81 82  1  0  0  0  0
 81 83  1  0  0  0  0
 81 84  1  0  0  0  0
 85 86  1  0  0  0  0
 85 87  4  0  0  0  0
 87 88  1  0  0  0  0
M  END
