# Supplementary material for: Biguanide Complexes of Boron and Aluminum
Source: Inorg Chem. 2026 Jun 4;65(24):13350–61. doi: 10.1021/acs.inorgchem.6c00595 (PMC13292212; doi:10.1021/acs.inorgchem.6c00595)
Supplement: Supplementary file 2 [file ic6c00595_si_002.zip › 6AlMe2up.mol]

chlupAl6_4new

Created by GaussView 6.0.16
 89 92  0  0  0  0  0  0  0  0  0    0
    1.4492   -1.6708   -0.6593 Al  0  0  0  0  0  0  0  0  0  0  0  0
    4.3101   -1.7907   -0.9568 O   0  0  0  0  0  0  0  0  0  0  0  0
    5.6959    2.0175    1.4925 O   0  0  0  0  0  0  0  0  0  0  0  0
   -0.9594    1.0912    1.2052 N   0  0  0  0  0  0  0  0  0  0  0  0
    3.4781    1.4386    1.3623 N   0  0  0  0  0  0  0  0  0  0  0  0
    1.2762    0.8645    1.2864 N   0  0  0  0  0  0  0  0  0  0  0  0
    0.0600   -0.3448   -0.3848 N   0  0  0  0  0  0  0  0  0  0  0  0
    2.8420   -0.4534    0.0631 N   0  0  0  0  0  0  0  0  0  0  0  0
    2.5247    0.6047    0.8780 C   0  0  0  0  0  0  0  0  0  0  0  0
    0.1514    0.4804    0.6743 C   0  0  0  0  0  0  0  0  0  0  0  0
   -2.2685    0.5351    1.4262 C   0  0  0  0  0  0  0  0  0  0  0  0
    4.7321    1.2031    1.0426 C   0  0  0  0  0  0  0  0  0  0  0  0
   -3.3746    1.2384    0.9179 C   0  0  0  0  0  0  0  0  0  0  0  0
    4.1487   -0.6892   -0.2137 C   0  0  0  0  0  0  0  0  0  0  0  0
    5.1600    0.1230    0.2453 C   0  0  0  0  0  0  0  0  0  0  0  0
    6.2055   -0.0410    0.0436 H   0  0  0  0  0  0  0  0  0  0  0  0
   -1.8914   -1.1392   -1.6871 C   0  0  0  0  0  0  0  0  0  0  0  0
   -3.1794    2.4657    0.0438 C   0  0  0  0  0  0  0  0  0  0  0  0
   -2.1853    2.3825   -0.3937 H   0  0  0  0  0  0  0  0  0  0  0  0
    0.1847    2.1151   -1.9539 C   0  0  0  0  0  0  0  0  0  0  0  0
    0.3649    2.1745   -0.8809 H   0  0  0  0  0  0  0  0  0  0  0  0
   -0.9425   -0.1376   -1.4020 C   0  0  0  0  0  0  0  0  0  0  0  0
   -1.2210   -1.3197    2.8504 C   0  0  0  0  0  0  0  0  0  0  0  0
   -0.4240   -1.2987    2.1077 H   0  0  0  0  0  0  0  0  0  0  0  0
   -2.7204   -0.9804   -2.8041 C   0  0  0  0  0  0  0  0  0  0  0  0
   -3.4451   -1.7510   -3.0396 H   0  0  0  0  0  0  0  0  0  0  0  0
   -0.8569    1.0264   -2.2103 C   0  0  0  0  0  0  0  0  0  0  0  0
   -2.0486   -2.3920   -0.8359 C   0  0  0  0  0  0  0  0  0  0  0  0
   -1.4579   -2.2523    0.0710 H   0  0  0  0  0  0  0  0  0  0  0  0
   -3.2058    3.7464    0.8991 C   0  0  0  0  0  0  0  0  0  0  0  0
   -3.0102    4.6266    0.2790 H   0  0  0  0  0  0  0  0  0  0  0  0
   -2.4505    3.7153    1.6894 H   0  0  0  0  0  0  0  0  0  0  0  0
   -4.1833    3.8747    1.3744 H   0  0  0  0  0  0  0  0  0  0  0  0
   -2.4246   -0.5856    2.2704 C   0  0  0  0  0  0  0  0  0  0  0  0
   -1.7162    1.1405   -3.3037 C   0  0  0  0  0  0  0  0  0  0  0  0
   -1.6666    2.0198   -3.9331 H   0  0  0  0  0  0  0  0  0  0  0  0
   -0.2676    3.5192   -2.3870 C   0  0  0  0  0  0  0  0  0  0  0  0
    0.4518    4.2610   -2.0296 H   0  0  0  0  0  0  0  0  0  0  0  0
   -1.2485    3.7733   -1.9780 H   0  0  0  0  0  0  0  0  0  0  0  0
   -0.3186    3.6164   -3.4750 H   0  0  0  0  0  0  0  0  0  0  0  0
   -4.6555    0.8185    1.2907 C   0  0  0  0  0  0  0  0  0  0  0  0
   -5.5236    1.3480    0.9176 H   0  0  0  0  0  0  0  0  0  0  0  0
    1.3662   -3.1568    0.6439 C   0  0  0  0  0  0  0  0  0  0  0  0
    2.2248   -3.8269    0.5089 H   0  0  0  0  0  0  0  0  0  0  0  0
    0.4652   -3.7714    0.5519 H   0  0  0  0  0  0  0  0  0  0  0  0
    1.4058   -2.7952    1.6783 H   0  0  0  0  0  0  0  0  0  0  0  0
   -4.1858    2.5529   -1.1114 C   0  0  0  0  0  0  0  0  0  0  0  0
   -3.9103    3.3722   -1.7817 H   0  0  0  0  0  0  0  0  0  0  0  0
   -5.2016    2.7494   -0.7560 H   0  0  0  0  0  0  0  0  0  0  0  0
   -4.1925    1.6307   -1.6950 H   0  0  0  0  0  0  0  0  0  0  0  0
   -1.4876   -2.8014    3.1509 C   0  0  0  0  0  0  0  0  0  0  0  0
   -0.5485   -3.2968    3.4080 H   0  0  0  0  0  0  0  0  0  0  0  0
   -1.9123   -3.3149    2.2850 H   0  0  0  0  0  0  0  0  0  0  0  0
   -2.1701   -2.9320    3.9953 H   0  0  0  0  0  0  0  0  0  0  0  0
   -2.6348    0.1423   -3.6124 C   0  0  0  0  0  0  0  0  0  0  0  0
   -3.2851    0.2479   -4.4738 H   0  0  0  0  0  0  0  0  0  0  0  0
    5.6297   -2.1710   -1.3694 C   0  0  0  0  0  0  0  0  0  0  0  0
    5.4969   -3.0693   -1.9671 H   0  0  0  0  0  0  0  0  0  0  0  0
    6.2572   -2.3903   -0.5019 H   0  0  0  0  0  0  0  0  0  0  0  0
    6.0848   -1.3846   -1.9766 H   0  0  0  0  0  0  0  0  0  0  0  0
    1.5248    1.7602   -2.6253 C   0  0  0  0  0  0  0  0  0  0  0  0
    2.2783    2.5209   -2.3991 H   0  0  0  0  0  0  0  0  0  0  0  0
    1.4050    1.7071   -3.7116 H   0  0  0  0  0  0  0  0  0  0  0  0
    1.9008    0.7976   -2.2821 H   0  0  0  0  0  0  0  0  0  0  0  0
   -3.5115   -2.6061   -0.4093 C   0  0  0  0  0  0  0  0  0  0  0  0
   -3.5729   -3.3976    0.3430 H   0  0  0  0  0  0  0  0  0  0  0  0
   -4.1313   -2.9107   -1.2575 H   0  0  0  0  0  0  0  0  0  0  0  0
   -3.9375   -1.6992    0.0162 H   0  0  0  0  0  0  0  0  0  0  0  0
    1.6490   -2.0094   -2.5971 C   0  0  0  0  0  0  0  0  0  0  0  0
    2.4493   -1.4012   -3.0315 H   0  0  0  0  0  0  0  0  0  0  0  0
    0.7335   -1.7862   -3.1549 H   0  0  0  0  0  0  0  0  0  0  0  0
    1.9058   -3.0572   -2.7925 H   0  0  0  0  0  0  0  0  0  0  0  0
   -0.6995   -0.5959    4.1061 C   0  0  0  0  0  0  0  0  0  0  0  0
    0.1872   -1.1034    4.4970 H   0  0  0  0  0  0  0  0  0  0  0  0
   -1.4644   -0.5886    4.8887 H   0  0  0  0  0  0  0  0  0  0  0  0
   -0.4215    0.4368    3.8866 H   0  0  0  0  0  0  0  0  0  0  0  0
    5.3068    3.1297    2.3240 C   0  0  0  0  0  0  0  0  0  0  0  0
    6.2380    3.6374    2.5663 H   0  0  0  0  0  0  0  0  0  0  0  0
    4.8127    2.7772    3.2302 H   0  0  0  0  0  0  0  0  0  0  0  0
    4.6340    3.7964    1.7831 H   0  0  0  0  0  0  0  0  0  0  0  0
   -1.5308   -3.6471   -1.5636 C   0  0  0  0  0  0  0  0  0  0  0  0
   -1.6231   -4.5252   -0.9173 H   0  0  0  0  0  0  0  0  0  0  0  0
   -0.4856   -3.5542   -1.8597 H   0  0  0  0  0  0  0  0  0  0  0  0
   -2.1163   -3.8312   -2.4695 H   0  0  0  0  0  0  0  0  0  0  0  0
   -3.7238   -0.9638    2.6174 C   0  0  0  0  0  0  0  0  0  0  0  0
   -3.8788   -1.8162    3.2661 H   0  0  0  0  0  0  0  0  0  0  0  0
   -4.8293   -0.2653    2.1422 C   0  0  0  0  0  0  0  0  0  0  0  0
   -5.8283   -0.5762    2.4279 H   0  0  0  0  0  0  0  0  0  0  0  0
   -0.6848    1.7920    1.8814 H   0  0  0  0  0  0  0  0  0  0  0  0
  1  7  1  0  0  0  0
  1  8  1  0  0  0  0
  1 43  1  0  0  0  0
  1 69  1  0  0  0  0
  2 14  4  0  0  0  0
  2 57  1  0  0  0  0
  3 12  4  0  0  0  0
  3 77  1  0  0  0  0
  4 10  4  0  0  0  0
  4 11  1  0  0  0  0
  4 89  1  0  0  0  0
  5  9  4  0  0  0  0
  5 12  2  0  0  0  0
  6  9  4  0  0  0  0
  6 10  4  0  0  0  0
  7 10  4  0  0  0  0
  7 22  1  0  0  0  0
  8  9  4  0  0  0  0
  8 14  4  0  0  0  0
 11 13  4  0  0  0  0
 11 34  4  0  0  0  0
 12 15  4  0  0  0  0
 13 18  1  0  0  0  0
 13 41  4  0  0  0  0
 14 15  2  0  0  0  0
 15 16  1  0  0  0  0
 17 22  4  0  0  0  0
 17 25  4  0  0  0  0
 17 28  1  0  0  0  0
 18 19  1  0  0  0  0
 18 30  1  0  0  0  0
 18 47  1  0  0  0  0
 20 21  1  0  0  0  0
 20 27  1  0  0  0  0
 20 37  1  0  0  0  0
 20 61  1  0  0  0  0
 22 27  4  0  0  0  0
 23 24  1  0  0  0  0
 23 34  1  0  0  0  0
 23 51  1  0  0  0  0
 23 73  1  0  0  0  0
 25 26  1  0  0  0  0
 25 55  4  0  0  0  0
 27 35  4  0  0  0  0
 28 29  1  0  0  0  0
 28 65  1  0  0  0  0
 28 81  1  0  0  0  0
 30 31  1  0  0  0  0
 30 32  1  0  0  0  0
 30 33  1  0  0  0  0
 34 85  4  0  0  0  0
 35 36  1  0  0  0  0
 35 55  4  0  0  0  0
 37 38  1  0  0  0  0
 37 39  1  0  0  0  0
 37 40  1  0  0  0  0
 41 42  1  0  0  0  0
 41 87  4  0  0  0  0
 43 44  1  0  0  0  0
 43 45  1  0  0  0  0
 43 46  1  0  0  0  0
 47 48  1  0  0  0  0
 47 49  1  0  0  0  0
 47 50  1  0  0  0  0
 51 52  1  0  0  0  0
 51 53  1  0  0  0  0
 51 54  1  0  0  0  0
 55 56  1  0  0  0  0
 57 58  1  0  0  0  0
 57 59  1  0  0  0  0
 57 60  1  0  0  0  0
 61 62  1  0  0  0  0
 61 63  1  0  0  0  0
 61 64  1  0  0  0  0
 65 66  1  0  0  0  0
 65 67  1  0  0  0  0
 65 68  1  0  0  0  0
 69 70  1  0  0  0  0
 69 71  1  0  0  0  0
 69 72  1  0  0  0  0
 73 74  1  0  0  0  0
 73 75  1  0  0  0  0
 73 76  1  0  0  0  0
 77 78  1  0  0  0  0
 77 79  1  0  0  0  0
 77 80  1  0  0  0  0
 81 82  1  0  0  0  0
 81 83  1  0  0  0  0
 81 84  1  0  0  0  0
 85 86  1  0  0  0  0
 85 87  4  0  0  0  0
 87 88  1  0  0  0  0
M  END
