# Supplementary material for: Biguanide Complexes of Boron and Aluminum
Source: Inorg Chem. 2026 Jun 4;65(24):13350–61. doi: 10.1021/acs.inorgchem.6c00595 (PMC13292212; doi:10.1021/acs.inorgchem.6c00595)
Supplement: Supplementary file 2 [file ic6c00595_si_002.zip › 6AlMeCl.mol]

chlupAl6_4new

Created by GaussView 6.0.16
 86 89  0  0  0  0  0  0  0  0  0    0
   -1.7692   -1.6481   -0.4934 Al  0  0  0  0  0  0  0  0  0  0  0  0
   -4.5105   -0.9644   -0.0185 O   0  0  0  0  0  0  0  0  0  0  0  0
   -4.1543    3.7269    0.4214 O   0  0  0  0  0  0  0  0  0  0  0  0
    1.6901    0.3518   -0.0664 N   0  0  0  0  0  0  0  0  0  0  0  0
   -2.2937    2.4238    0.1398 N   0  0  0  0  0  0  0  0  0  0  0  0
   -0.4249    1.1740   -0.1503 N   0  0  0  0  0  0  0  0  0  0  0  0
   -0.0556   -1.1689    0.1337 N   0  0  0  0  0  0  0  0  0  0  0  0
   -2.5373    0.0689   -0.0385 N   0  0  0  0  0  0  0  0  0  0  0  0
   -1.7481    1.1968   -0.0127 C   0  0  0  0  0  0  0  0  0  0  0  0
    0.3581    0.1055   -0.0343 C   0  0  0  0  0  0  0  0  0  0  0  0
    2.2772    1.6314   -0.3260 C   0  0  0  0  0  0  0  0  0  0  0  0
   -3.5956    2.5251    0.2637 C   0  0  0  0  0  0  0  0  0  0  0  0
    2.4038    2.0649   -1.6537 C   0  0  0  0  0  0  0  0  0  0  0  0
   -3.8810    0.2092    0.0714 C   0  0  0  0  0  0  0  0  0  0  0  0
   -4.4806    1.4302    0.2392 C   0  0  0  0  0  0  0  0  0  0  0  0
   -5.5437    1.5703    0.3279 H   0  0  0  0  0  0  0  0  0  0  0  0
    1.5668   -2.9899   -0.2709 C   0  0  0  0  0  0  0  0  0  0  0  0
    1.8929    1.2428   -2.8243 C   0  0  0  0  0  0  0  0  0  0  0  0
    1.5746    0.2738   -2.4425 H   0  0  0  0  0  0  0  0  0  0  0  0
    0.3877   -1.2951    2.9844 C   0  0  0  0  0  0  0  0  0  0  0  0
    0.2097   -0.3560    2.4601 H   0  0  0  0  0  0  0  0  0  0  0  0
    0.8833   -2.1456    0.6208 C   0  0  0  0  0  0  0  0  0  0  0  0
    2.5115    1.9387    2.1870 C   0  0  0  0  0  0  0  0  0  0  0  0
    2.3732    0.8582    2.1592 H   0  0  0  0  0  0  0  0  0  0  0  0
    2.3941   -3.9837    0.2589 C   0  0  0  0  0  0  0  0  0  0  0  0
    2.9166   -4.6523   -0.4133 H   0  0  0  0  0  0  0  0  0  0  0  0
    1.0795   -2.2454    2.0164 C   0  0  0  0  0  0  0  0  0  0  0  0
    1.4481   -2.8459   -1.7787 C   0  0  0  0  0  0  0  0  0  0  0  0
    0.8127   -1.9881   -1.9888 H   0  0  0  0  0  0  0  0  0  0  0  0
    2.9858    0.9772   -3.8678 C   0  0  0  0  0  0  0  0  0  0  0  0
    2.6034    0.3203   -4.6517 H   0  0  0  0  0  0  0  0  0  0  0  0
    3.8556    0.4964   -3.4165 H   0  0  0  0  0  0  0  0  0  0  0  0
    3.3208    1.9011   -4.3435 H   0  0  0  0  0  0  0  0  0  0  0  0
    2.7224    2.4039    0.7573 C   0  0  0  0  0  0  0  0  0  0  0  0
    1.9162   -3.2506    2.4928 C   0  0  0  0  0  0  0  0  0  0  0  0
    2.0735   -3.3569    3.5574 H   0  0  0  0  0  0  0  0  0  0  0  0
    1.2351   -0.9628    4.2183 C   0  0  0  0  0  0  0  0  0  0  0  0
    0.7616   -0.1581    4.7832 H   0  0  0  0  0  0  0  0  0  0  0  0
    2.2396   -0.6389    3.9431 H   0  0  0  0  0  0  0  0  0  0  0  0
    1.3290   -1.8180    4.8901 H   0  0  0  0  0  0  0  0  0  0  0  0
    2.9905    3.3103   -1.8783 C   0  0  0  0  0  0  0  0  0  0  0  0
    3.0937    3.6756   -2.8921 H   0  0  0  0  0  0  0  0  0  0  0  0
    0.6620    1.9047   -3.4616 C   0  0  0  0  0  0  0  0  0  0  0  0
    0.2516    1.2656   -4.2461 H   0  0  0  0  0  0  0  0  0  0  0  0
    0.9247    2.8668   -3.9083 H   0  0  0  0  0  0  0  0  0  0  0  0
   -0.1130    2.0726   -2.7141 H   0  0  0  0  0  0  0  0  0  0  0  0
    1.2204    2.5506    2.7550 C   0  0  0  0  0  0  0  0  0  0  0  0
    1.0209    2.1627    3.7564 H   0  0  0  0  0  0  0  0  0  0  0  0
    0.3678    2.3259    2.1138 H   0  0  0  0  0  0  0  0  0  0  0  0
    1.3131    3.6374    2.8233 H   0  0  0  0  0  0  0  0  0  0  0  0
    2.5598   -4.1241    1.6250 C   0  0  0  0  0  0  0  0  0  0  0  0
    3.2007   -4.9035    2.0182 H   0  0  0  0  0  0  0  0  0  0  0  0
   -5.9405   -0.9989    0.0202 C   0  0  0  0  0  0  0  0  0  0  0  0
   -6.2076   -2.0456   -0.0897 H   0  0  0  0  0  0  0  0  0  0  0  0
   -6.3612   -0.4189   -0.8028 H   0  0  0  0  0  0  0  0  0  0  0  0
   -6.3093   -0.6198    0.9749 H   0  0  0  0  0  0  0  0  0  0  0  0
   -0.9817   -1.8424    3.4133 C   0  0  0  0  0  0  0  0  0  0  0  0
   -1.4807   -1.1390    4.0837 H   0  0  0  0  0  0  0  0  0  0  0  0
   -0.8656   -2.7926    3.9399 H   0  0  0  0  0  0  0  0  0  0  0  0
   -1.6291   -2.0131    2.5559 H   0  0  0  0  0  0  0  0  0  0  0  0
    2.8102   -2.5668   -2.4303 C   0  0  0  0  0  0  0  0  0  0  0  0
    2.6844   -2.3858   -3.4995 H   0  0  0  0  0  0  0  0  0  0  0  0
    3.4944   -3.4093   -2.3113 H   0  0  0  0  0  0  0  0  0  0  0  0
    3.2864   -1.6850   -1.9974 H   0  0  0  0  0  0  0  0  0  0  0  0
   -2.4207   -3.3264    0.2600 C   0  0  0  0  0  0  0  0  0  0  0  0
   -3.0180   -3.1796    1.1627 H   0  0  0  0  0  0  0  0  0  0  0  0
   -1.5940   -3.9944    0.5179 H   0  0  0  0  0  0  0  0  0  0  0  0
   -3.0517   -3.8446   -0.4665 H   0  0  0  0  0  0  0  0  0  0  0  0
    3.7051    2.2188    3.1052 C   0  0  0  0  0  0  0  0  0  0  0  0
    3.5356    1.7631    4.0831 H   0  0  0  0  0  0  0  0  0  0  0  0
    3.8534    3.2883    3.2669 H   0  0  0  0  0  0  0  0  0  0  0  0
    4.6289    1.8083    2.6933 H   0  0  0  0  0  0  0  0  0  0  0  0
   -3.2880    4.8762    0.4400 C   0  0  0  0  0  0  0  0  0  0  0  0
   -3.9515    5.7266    0.5709 H   0  0  0  0  0  0  0  0  0  0  0  0
   -2.7379    4.9583   -0.4966 H   0  0  0  0  0  0  0  0  0  0  0  0
   -2.5800    4.8106    1.2653 H   0  0  0  0  0  0  0  0  0  0  0  0
    0.7761   -4.0727   -2.4096 C   0  0  0  0  0  0  0  0  0  0  0  0
    0.6403   -3.9204   -3.4817 H   0  0  0  0  0  0  0  0  0  0  0  0
   -0.2065   -4.2523   -1.9721 H   0  0  0  0  0  0  0  0  0  0  0  0
    1.3820   -4.9703   -2.2658 H   0  0  0  0  0  0  0  0  0  0  0  0
    3.3036    3.6405    0.4831 C   0  0  0  0  0  0  0  0  0  0  0  0
    3.6499    4.2633    1.2972 H   0  0  0  0  0  0  0  0  0  0  0  0
    3.4365    4.0912   -0.8230 C   0  0  0  0  0  0  0  0  0  0  0  0
    3.8879    5.0563   -1.0178 H   0  0  0  0  0  0  0  0  0  0  0  0
    2.3007   -0.4478   -0.0053 H   0  0  0  0  0  0  0  0  0  0  0  0
   -1.8478   -1.5729   -2.6707 Cl  0  0  0  0  0  0  0  0  0  0  0  0
  1  7  1  0  0  0  0
  1  8  1  0  0  0  0
  1 65  1  0  0  0  0
  1 86  1  0  0  0  0
  2 14  4  0  0  0  0
  2 53  1  0  0  0  0
  3 12  4  0  0  0  0
  3 73  1  0  0  0  0
  4 10  4  0  0  0  0
  4 11  1  0  0  0  0
  4 85  1  0  0  0  0
  5  9  4  0  0  0  0
  5 12  2  0  0  0  0
  6  9  4  0  0  0  0
  6 10  4  0  0  0  0
  7 10  4  0  0  0  0
  7 22  1  0  0  0  0
  8  9  4  0  0  0  0
  8 14  4  0  0  0  0
 11 13  4  0  0  0  0
 11 34  4  0  0  0  0
 12 15  4  0  0  0  0
 13 18  1  0  0  0  0
 13 41  4  0  0  0  0
 14 15  2  0  0  0  0
 15 16  1  0  0  0  0
 17 22  4  0  0  0  0
 17 25  4  0  0  0  0
 17 28  1  0  0  0  0
 18 19  1  0  0  0  0
 18 30  1  0  0  0  0
 18 43  1  0  0  0  0
 20 21  1  0  0  0  0
 20 27  1  0  0  0  0
 20 37  1  0  0  0  0
 20 57  1  0  0  0  0
 22 27  4  0  0  0  0
 23 24  1  0  0  0  0
 23 34  1  0  0  0  0
 23 47  1  0  0  0  0
 23 69  1  0  0  0  0
 25 26  1  0  0  0  0
 25 51  2  0  0  0  0
 27 35  4  0  0  0  0
 28 29  1  0  0  0  0
 28 61  1  0  0  0  0
 28 77  1  0  0  0  0
 30 31  1  0  0  0  0
 30 32  1  0  0  0  0
 30 33  1  0  0  0  0
 34 81  4  0  0  0  0
 35 36  1  0  0  0  0
 35 51  4  0  0  0  0
 37 38  1  0  0  0  0
 37 39  1  0  0  0  0
 37 40  1  0  0  0  0
 41 42  1  0  0  0  0
 41 83  4  0  0  0  0
 43 44  1  0  0  0  0
 43 45  1  0  0  0  0
 43 46  1  0  0  0  0
 47 48  1  0  0  0  0
 47 49  1  0  0  0  0
 47 50  1  0  0  0  0
 51 52  1  0  0  0  0
 53 54  1  0  0  0  0
 53 55  1  0  0  0  0
 53 56  1  0  0  0  0
 57 58  1  0  0  0  0
 57 59  1  0  0  0  0
 57 60  1  0  0  0  0
 61 62  1  0  0  0  0
 61 63  1  0  0  0  0
 61 64  1  0  0  0  0
 65 66  1  0  0  0  0
 65 67  1  0  0  0  0
 65 68  1  0  0  0  0
 69 70  1  0  0  0  0
 69 71  1  0  0  0  0
 69 72  1  0  0  0  0
 73 74  1  0  0  0  0
 73 75  1  0  0  0  0
 73 76  1  0  0  0  0
 77 78  1  0  0  0  0
 77 79  1  0  0  0  0
 77 80  1  0  0  0  0
 81 82  1  0  0  0  0
 81 83  4  0  0  0  0
 83 84  1  0  0  0  0
M  END
