# Supplementary material for: Biguanide Complexes of Boron and Aluminum
Source: Inorg Chem. 2026 Jun 4;65(24):13350–61. doi: 10.1021/acs.inorgchem.6c00595 (PMC13292212; doi:10.1021/acs.inorgchem.6c00595)
Supplement: Supplementary file 2 [file ic6c00595_si_002.zip › 6AlMeI.mol]

chlupAl6_4new

Created by GaussView 6.0.16
 86 89  0  0  0  0  0  0  0  0  0    0
   -1.9183   -0.8999    0.4936 Al  0  0  0  0  0  0  0  0  0  0  0  0
   -4.0927    0.7060    1.4456 O   0  0  0  0  0  0  0  0  0  0  0  0
   -2.3377    5.0231    0.6639 O   0  0  0  0  0  0  0  0  0  0  0  0
    1.9464   -0.1331   -0.2640 N   0  0  0  0  0  0  0  0  0  0  0  0
   -1.0713    3.1515    0.3002 N   0  0  0  0  0  0  0  0  0  0  0  0
    0.2129    1.3240   -0.0902 N   0  0  0  0  0  0  0  0  0  0  0  0
   -0.0412   -0.9421    0.6248 N   0  0  0  0  0  0  0  0  0  0  0  0
   -2.0032    1.0137    0.7409 N   0  0  0  0  0  0  0  0  0  0  0  0
   -0.9557    1.8064    0.3259 C   0  0  0  0  0  0  0  0  0  0  0  0
    0.6606    0.0864    0.0968 C   0  0  0  0  0  0  0  0  0  0  0  0
    2.7921    0.8233   -0.9121 C   0  0  0  0  0  0  0  0  0  0  0  0
   -2.2035    3.6960    0.6794 C   0  0  0  0  0  0  0  0  0  0  0  0
    2.6721    1.0108   -2.2965 C   0  0  0  0  0  0  0  0  0  0  0  0
   -3.1651    1.6056    1.1126 C   0  0  0  0  0  0  0  0  0  0  0  0
   -3.3267    2.9661    1.1139 C   0  0  0  0  0  0  0  0  0  0  0  0
   -4.2373    3.4623    1.4006 H   0  0  0  0  0  0  0  0  0  0  0  0
    0.8490   -3.2330    0.3427 C   0  0  0  0  0  0  0  0  0  0  0  0
    1.6314    0.2799   -3.1268 C   0  0  0  0  0  0  0  0  0  0  0  0
    1.1269   -0.4389   -2.4827 H   0  0  0  0  0  0  0  0  0  0  0  0
    1.0451   -0.7602    3.2937 C   0  0  0  0  0  0  0  0  0  0  0  0
    1.0146    0.0928    2.6154 H   0  0  0  0  0  0  0  0  0  0  0  0
    0.6753   -2.0841    1.1326 C   0  0  0  0  0  0  0  0  0  0  0  0
    3.7819    1.3603    1.3671 C   0  0  0  0  0  0  0  0  0  0  0  0
    3.3308    0.3967    1.6041 H   0  0  0  0  0  0  0  0  0  0  0  0
    1.4731   -4.3443    0.9156 C   0  0  0  0  0  0  0  0  0  0  0  0
    1.6025   -5.2422    0.3250 H   0  0  0  0  0  0  0  0  0  0  0  0
    1.1788   -2.0218    2.4513 C   0  0  0  0  0  0  0  0  0  0  0  0
    0.3980   -3.2982   -1.1059 C   0  0  0  0  0  0  0  0  0  0  0  0
   -0.0095   -2.3264   -1.3779 H   0  0  0  0  0  0  0  0  0  0  0  0
    2.2632   -0.5140   -4.2777 C   0  0  0  0  0  0  0  0  0  0  0  0
    1.4955   -1.0841   -4.8050 H   0  0  0  0  0  0  0  0  0  0  0  0
    3.0142   -1.2153   -3.9096 H   0  0  0  0  0  0  0  0  0  0  0  0
    2.7449    0.1451   -5.0029 H   0  0  0  0  0  0  0  0  0  0  0  0
    3.7302    1.5265   -0.1412 C   0  0  0  0  0  0  0  0  0  0  0  0
    1.7943   -3.1554    2.9744 C   0  0  0  0  0  0  0  0  0  0  0  0
    2.1774   -3.1386    3.9854 H   0  0  0  0  0  0  0  0  0  0  0  0
    2.2298   -0.5342    4.2404 C   0  0  0  0  0  0  0  0  0  0  0  0
    2.1554    0.4565    4.6918 H   0  0  0  0  0  0  0  0  0  0  0  0
    3.1838   -0.5975    3.7155 H   0  0  0  0  0  0  0  0  0  0  0  0
    2.2444   -1.2605    5.0551 H   0  0  0  0  0  0  0  0  0  0  0  0
    3.5269    1.9308   -2.9040 C   0  0  0  0  0  0  0  0  0  0  0  0
    3.4531    2.1023   -3.9702 H   0  0  0  0  0  0  0  0  0  0  0  0
    0.5617    1.2539   -3.6421 C   0  0  0  0  0  0  0  0  0  0  0  0
   -0.2293    0.7078   -4.1594 H   0  0  0  0  0  0  0  0  0  0  0  0
    0.9940    1.9746   -4.3406 H   0  0  0  0  0  0  0  0  0  0  0  0
    0.1127    1.8024   -2.8143 H   0  0  0  0  0  0  0  0  0  0  0  0
    2.9261    2.4450    2.0422 C   0  0  0  0  0  0  0  0  0  0  0  0
    2.8960    2.2924    3.1232 H   0  0  0  0  0  0  0  0  0  0  0  0
    1.9065    2.4338    1.6563 H   0  0  0  0  0  0  0  0  0  0  0  0
    3.3474    3.4348    1.8496 H   0  0  0  0  0  0  0  0  0  0  0  0
    1.9308   -4.3144    2.2205 C   0  0  0  0  0  0  0  0  0  0  0  0
    2.4073   -5.1866    2.6502 H   0  0  0  0  0  0  0  0  0  0  0  0
   -5.4109    1.1494    1.7847 C   0  0  0  0  0  0  0  0  0  0  0  0
   -5.9780    0.2451    1.9829 H   0  0  0  0  0  0  0  0  0  0  0  0
   -5.8579    1.6945    0.9519 H   0  0  0  0  0  0  0  0  0  0  0  0
   -5.3881    1.7769    2.6774 H   0  0  0  0  0  0  0  0  0  0  0  0
   -0.2715   -0.7597    4.0847 C   0  0  0  0  0  0  0  0  0  0  0  0
   -0.3698    0.1629    4.6613 H   0  0  0  0  0  0  0  0  0  0  0  0
   -0.2999   -1.6020    4.7799 H   0  0  0  0  0  0  0  0  0  0  0  0
   -1.1337   -0.8419    3.4264 H   0  0  0  0  0  0  0  0  0  0  0  0
    1.5731   -3.5708   -2.0558 C   0  0  0  0  0  0  0  0  0  0  0  0
    1.2340   -3.5286   -3.0926 H   0  0  0  0  0  0  0  0  0  0  0  0
    2.0089   -4.5571   -1.8848 H   0  0  0  0  0  0  0  0  0  0  0  0
    2.3650   -2.8291   -1.9346 H   0  0  0  0  0  0  0  0  0  0  0  0
   -2.8049   -2.1895    1.6591 C   0  0  0  0  0  0  0  0  0  0  0  0
   -3.0732   -1.7571    2.6256 H   0  0  0  0  0  0  0  0  0  0  0  0
   -2.1612   -3.0528    1.8495 H   0  0  0  0  0  0  0  0  0  0  0  0
   -3.7243   -2.5531    1.1952 H   0  0  0  0  0  0  0  0  0  0  0  0
    5.2037    1.3465    1.9363 C   0  0  0  0  0  0  0  0  0  0  0  0
    5.1739    1.1120    3.0025 H   0  0  0  0  0  0  0  0  0  0  0  0
    5.6945    2.3161    1.8315 H   0  0  0  0  0  0  0  0  0  0  0  0
    5.8241    0.5982    1.4397 H   0  0  0  0  0  0  0  0  0  0  0  0
   -1.2201    5.8096    0.2110 C   0  0  0  0  0  0  0  0  0  0  0  0
   -1.5557    6.8408    0.2801 H   0  0  0  0  0  0  0  0  0  0  0  0
   -0.9641    5.5567   -0.8171 H   0  0  0  0  0  0  0  0  0  0  0  0
   -0.3512    5.6446    0.8468 H   0  0  0  0  0  0  0  0  0  0  0  0
   -0.7195   -4.3311   -1.3007 C   0  0  0  0  0  0  0  0  0  0  0  0
   -1.0773   -4.3119   -2.3313 H   0  0  0  0  0  0  0  0  0  0  0  0
   -1.5694   -4.1201   -0.6506 H   0  0  0  0  0  0  0  0  0  0  0  0
   -0.3647   -5.3403   -1.0794 H   0  0  0  0  0  0  0  0  0  0  0  0
    4.5633    2.4337   -0.7930 C   0  0  0  0  0  0  0  0  0  0  0  0
    5.2928    2.9965   -0.2260 H   0  0  0  0  0  0  0  0  0  0  0  0
    4.4639    2.6343   -2.1630 C   0  0  0  0  0  0  0  0  0  0  0  0
    5.1179    3.3449   -2.6533 H   0  0  0  0  0  0  0  0  0  0  0  0
    2.2934   -1.0728   -0.1524 H   0  0  0  0  0  0  0  0  0  0  0  0
   -2.7145   -1.0357   -1.9738 I   0  0  0  0  0  0  0  0  0  0  0  0
  1  7  1  0  0  0  0
  1  8  1  0  0  0  0
  1 65  1  0  0  0  0
  1 86  1  0  0  0  0
  2 14  4  0  0  0  0
  2 53  1  0  0  0  0
  3 12  4  0  0  0  0
  3 73  1  0  0  0  0
  4 10  4  0  0  0  0
  4 11  1  0  0  0  0
  4 85  1  0  0  0  0
  5  9  4  0  0  0  0
  5 12  2  0  0  0  0
  6  9  4  0  0  0  0
  6 10  4  0  0  0  0
  7 10  4  0  0  0  0
  7 22  1  0  0  0  0
  8  9  4  0  0  0  0
  8 14  4  0  0  0  0
 11 13  4  0  0  0  0
 11 34  4  0  0  0  0
 12 15  4  0  0  0  0
 13 18  1  0  0  0  0
 13 41  4  0  0  0  0
 14 15  2  0  0  0  0
 15 16  1  0  0  0  0
 17 22  4  0  0  0  0
 17 25  4  0  0  0  0
 17 28  1  0  0  0  0
 18 19  1  0  0  0  0
 18 30  1  0  0  0  0
 18 43  1  0  0  0  0
 20 21  1  0  0  0  0
 20 27  1  0  0  0  0
 20 37  1  0  0  0  0
 20 57  1  0  0  0  0
 22 27  4  0  0  0  0
 23 24  1  0  0  0  0
 23 34  1  0  0  0  0
 23 47  1  0  0  0  0
 23 69  1  0  0  0  0
 25 26  1  0  0  0  0
 25 51  2  0  0  0  0
 27 35  4  0  0  0  0
 28 29  1  0  0  0  0
 28 61  1  0  0  0  0
 28 77  1  0  0  0  0
 30 31  1  0  0  0  0
 30 32  1  0  0  0  0
 30 33  1  0  0  0  0
 34 81  4  0  0  0  0
 35 36  1  0  0  0  0
 35 51  4  0  0  0  0
 37 38  1  0  0  0  0
 37 39  1  0  0  0  0
 37 40  1  0  0  0  0
 41 42  1  0  0  0  0
 41 83  4  0  0  0  0
 43 44  1  0  0  0  0
 43 45  1  0  0  0  0
 43 46  1  0  0  0  0
 47 48  1  0  0  0  0
 47 49  1  0  0  0  0
 47 50  1  0  0  0  0
 51 52  1  0  0  0  0
 53 54  1  0  0  0  0
 53 55  1  0  0  0  0
 53 56  1  0  0  0  0
 57 58  1  0  0  0  0
 57 59  1  0  0  0  0
 57 60  1  0  0  0  0
 61 62  1  0  0  0  0
 61 63  1  0  0  0  0
 61 64  1  0  0  0  0
 65 66  1  0  0  0  0
 65 67  1  0  0  0  0
 65 68  1  0  0  0  0
 69 70  1  0  0  0  0
 69 71  1  0  0  0  0
 69 72  1  0  0  0  0
 73 74  1  0  0  0  0
 73 75  1  0  0  0  0
 73 76  1  0  0  0  0
 77 78  1  0  0  0  0
 77 79  1  0  0  0  0
 77 80  1  0  0  0  0
 81 82  1  0  0  0  0
 81 83  4  0  0  0  0
 83 84  1  0  0  0  0
M  END
