# Supplementary material for: Biguanide Complexes of Boron and Aluminum
Source: Inorg Chem. 2026 Jun 4;65(24):13350–61. doi: 10.1021/acs.inorgchem.6c00595 (PMC13292212; doi:10.1021/acs.inorgchem.6c00595)
Supplement: Supplementary file 2 [file ic6c00595_si_002.zip › AlMe)2v64.mol]

chlupAl6_4new

Created by GaussView 6.0.16
 97101  0  0  0  0  0  0  0  0  0    0
    0.3983   -2.8555   -0.0401 Al  0  0  0  0  0  0  0  0  0  0  0  0
    1.3342    1.9966   -0.9101 Al  0  0  0  0  0  0  0  0  0  0  0  0
    4.2347    2.3571   -0.7294 O   0  0  0  0  0  0  0  0  0  0  0  0
    5.6808   -2.0443    0.2540 O   0  0  0  0  0  0  0  0  0  0  0  0
   -0.9050   -1.3769   -0.1595 N   0  0  0  0  0  0  0  0  0  0  0  0
    3.4554   -1.5651   -0.0281 N   0  0  0  0  0  0  0  0  0  0  0  0
    1.2524   -1.1131   -0.3445 N   0  0  0  0  0  0  0  0  0  0  0  0
   -0.0305    0.8953   -0.0828 N   0  0  0  0  0  0  0  0  0  0  0  0
    2.7835    0.6803   -0.4730 N   0  0  0  0  0  0  0  0  0  0  0  0
    2.5067   -0.6377   -0.2686 C   0  0  0  0  0  0  0  0  0  0  0  0
    0.0449   -0.4337   -0.2105 C   0  0  0  0  0  0  0  0  0  0  0  0
   -2.2850   -1.2031   -0.4818 C   0  0  0  0  0  0  0  0  0  0  0  0
    4.7107   -1.1614    0.0072 C   0  0  0  0  0  0  0  0  0  0  0  0
   -3.2573   -1.3005    0.5349 C   0  0  0  0  0  0  0  0  0  0  0  0
    4.0885    1.0583   -0.4581 C   0  0  0  0  0  0  0  0  0  0  0  0
    5.1121    0.1710   -0.2070 C   0  0  0  0  0  0  0  0  0  0  0  0
    6.1539    0.4448   -0.1904 H   0  0  0  0  0  0  0  0  0  0  0  0
   -1.9865    2.3498    0.3623 C   0  0  0  0  0  0  0  0  0  0  0  0
   -2.8528   -1.5113    1.9840 C   0  0  0  0  0  0  0  0  0  0  0  0
   -1.8194   -1.1790    2.0790 H   0  0  0  0  0  0  0  0  0  0  0  0
    0.3862    0.4732    2.7767 C   0  0  0  0  0  0  0  0  0  0  0  0
    0.5821   -0.3283    2.0663 H   0  0  0  0  0  0  0  0  0  0  0  0
   -0.9736    1.4949    0.8346 C   0  0  0  0  0  0  0  0  0  0  0  0
   -1.6635   -1.1239   -2.9896 C   0  0  0  0  0  0  0  0  0  0  0  0
   -0.6577   -1.0451   -2.5756 H   0  0  0  0  0  0  0  0  0  0  0  0
   -2.7480    3.0671    1.2918 C   0  0  0  0  0  0  0  0  0  0  0  0
   -3.5250    3.7347    0.9380 H   0  0  0  0  0  0  0  0  0  0  0  0
   -0.7425    1.3442    2.2261 C   0  0  0  0  0  0  0  0  0  0  0  0
   -2.2636    2.5320   -1.1205 C   0  0  0  0  0  0  0  0  0  0  0  0
   -1.6881    1.7708   -1.6478 H   0  0  0  0  0  0  0  0  0  0  0  0
   -2.8953   -3.0105    2.3348 C   0  0  0  0  0  0  0  0  0  0  0  0
   -2.5345   -3.1790    3.3539 H   0  0  0  0  0  0  0  0  0  0  0  0
   -2.2718   -3.5974    1.6573 H   0  0  0  0  0  0  0  0  0  0  0  0
   -3.9193   -3.3907    2.2662 H   0  0  0  0  0  0  0  0  0  0  0  0
   -2.6673   -1.1050   -1.8407 C   0  0  0  0  0  0  0  0  0  0  0  0
    0.5344   -4.1399   -1.5243 C   0  0  0  0  0  0  0  0  0  0  0  0
    1.4041   -4.7896   -1.3645 H   0  0  0  0  0  0  0  0  0  0  0  0
    0.6598   -3.6588   -2.4989 H   0  0  0  0  0  0  0  0  0  0  0  0
   -0.3394   -4.7982   -1.5943 H   0  0  0  0  0  0  0  0  0  0  0  0
   -1.5318    2.0801    3.1111 C   0  0  0  0  0  0  0  0  0  0  0  0
   -1.3698    1.9837    4.1773 H   0  0  0  0  0  0  0  0  0  0  0  0
    0.0499   -0.2104    4.1121 C   0  0  0  0  0  0  0  0  0  0  0  0
    0.8380   -0.9247    4.3650 H   0  0  0  0  0  0  0  0  0  0  0  0
   -0.8951   -0.7539    4.0641 H   0  0  0  0  0  0  0  0  0  0  0  0
   -0.0134    0.5076    4.9341 H   0  0  0  0  0  0  0  0  0  0  0  0
    0.6752   -3.4846    1.8094 C   0  0  0  0  0  0  0  0  0  0  0  0
    1.7358   -3.7140    1.9711 H   0  0  0  0  0  0  0  0  0  0  0  0
    0.1149   -4.4007    2.0273 H   0  0  0  0  0  0  0  0  0  0  0  0
    0.3846   -2.7418    2.5590 H   0  0  0  0  0  0  0  0  0  0  0  0
   -4.6078   -1.2805    0.1776 C   0  0  0  0  0  0  0  0  0  0  0  0
   -5.3653   -1.3564    0.9483 H   0  0  0  0  0  0  0  0  0  0  0  0
    1.2108    1.9428   -2.8791 C   0  0  0  0  0  0  0  0  0  0  0  0
    2.1201    2.3438   -3.3441 H   0  0  0  0  0  0  0  0  0  0  0  0
    0.3702    2.5324   -3.2606 H   0  0  0  0  0  0  0  0  0  0  0  0
    1.0804    0.9206   -3.2536 H   0  0  0  0  0  0  0  0  0  0  0  0
   -3.7014   -0.6985    2.9721 C   0  0  0  0  0  0  0  0  0  0  0  0
   -3.2876   -0.7832    3.9810 H   0  0  0  0  0  0  0  0  0  0  0  0
   -4.7320   -1.0624    3.0144 H   0  0  0  0  0  0  0  0  0  0  0  0
   -3.7174    0.3580    2.7021 H   0  0  0  0  0  0  0  0  0  0  0  0
   -1.8448    0.0411   -3.9780 C   0  0  0  0  0  0  0  0  0  0  0  0
   -1.0786   -0.0091   -4.7565 H   0  0  0  0  0  0  0  0  0  0  0  0
   -1.7546    1.0094   -3.4864 H   0  0  0  0  0  0  0  0  0  0  0  0
   -2.8204    0.0004   -4.4700 H   0  0  0  0  0  0  0  0  0  0  0  0
   -2.5226    2.9434    2.6546 C   0  0  0  0  0  0  0  0  0  0  0  0
   -3.1186    3.5099    3.3615 H   0  0  0  0  0  0  0  0  0  0  0  0
    5.5513    2.9289   -0.7441 C   0  0  0  0  0  0  0  0  0  0  0  0
    5.4039    3.9811   -0.9734 H   0  0  0  0  0  0  0  0  0  0  0  0
    6.1655    2.4609   -1.5172 H   0  0  0  0  0  0  0  0  0  0  0  0
    6.0264    2.8242    0.2342 H   0  0  0  0  0  0  0  0  0  0  0  0
    1.6856    1.2880    2.9206 C   0  0  0  0  0  0  0  0  0  0  0  0
    2.5018    0.6458    3.2660 H   0  0  0  0  0  0  0  0  0  0  0  0
    1.5508    2.0933    3.6489 H   0  0  0  0  0  0  0  0  0  0  0  0
    1.9838    1.7399    1.9762 H   0  0  0  0  0  0  0  0  0  0  0  0
   -3.7472    2.3101   -1.4561 C   0  0  0  0  0  0  0  0  0  0  0  0
   -3.8867    2.2770   -2.5403 H   0  0  0  0  0  0  0  0  0  0  0  0
   -4.3675    3.1232   -1.0678 H   0  0  0  0  0  0  0  0  0  0  0  0
   -4.1103    1.3722   -1.0391 H   0  0  0  0  0  0  0  0  0  0  0  0
    1.5125    3.6986    0.0767 C   0  0  0  0  0  0  0  0  0  0  0  0
    2.3743    3.6932    0.7511 H   0  0  0  0  0  0  0  0  0  0  0  0
    0.6268    3.9217    0.6804 H   0  0  0  0  0  0  0  0  0  0  0  0
    1.6575    4.5366   -0.6152 H   0  0  0  0  0  0  0  0  0  0  0  0
   -1.7528   -2.4675   -3.7404 C   0  0  0  0  0  0  0  0  0  0  0  0
   -0.9636   -2.5392   -4.4949 H   0  0  0  0  0  0  0  0  0  0  0  0
   -2.7167   -2.5597   -4.2496 H   0  0  0  0  0  0  0  0  0  0  0  0
   -1.6502   -3.3118   -3.0580 H   0  0  0  0  0  0  0  0  0  0  0  0
    5.3036   -3.4215    0.4726 C   0  0  0  0  0  0  0  0  0  0  0  0
    6.2412   -3.9427    0.6515 H   0  0  0  0  0  0  0  0  0  0  0  0
    4.8000   -3.8242   -0.4069 H   0  0  0  0  0  0  0  0  0  0  0  0
    4.6447   -3.5044    1.3376 H   0  0  0  0  0  0  0  0  0  0  0  0
   -1.8086    3.9144   -1.6238 C   0  0  0  0  0  0  0  0  0  0  0  0
   -1.9772    3.9994   -2.7017 H   0  0  0  0  0  0  0  0  0  0  0  0
   -0.7507    4.0971   -1.4311 H   0  0  0  0  0  0  0  0  0  0  0  0
   -2.3767    4.7084   -1.1296 H   0  0  0  0  0  0  0  0  0  0  0  0
   -4.0317   -1.0961   -2.1465 C   0  0  0  0  0  0  0  0  0  0  0  0
   -4.3419   -1.0294   -3.1829 H   0  0  0  0  0  0  0  0  0  0  0  0
   -4.9980   -1.1811   -1.1529 C   0  0  0  0  0  0  0  0  0  0  0  0
   -6.0506   -1.1712   -1.4137 H   0  0  0  0  0  0  0  0  0  0  0  0
  1  5  1  0  0  0  0
  1  7  1  0  0  0  0
  1 36  1  0  0  0  0
  1 46  1  0  0  0  0
  2  8  1  0  0  0  0
  2  9  1  0  0  0  0
  2 52  1  0  0  0  0
  2 78  1  0  0  0  0
  3 15  4  0  0  0  0
  3 66  1  0  0  0  0
  4 13  4  0  0  0  0
  4 86  1  0  0  0  0
  5 11  4  0  0  0  0
  5 12  1  0  0  0  0
  6 10  4  0  0  0  0
  6 13  2  0  0  0  0
  7 10  4  0  0  0  0
  7 11  1  0  0  0  0
  8 11  4  0  0  0  0
  8 23  1  0  0  0  0
  9 10  4  0  0  0  0
  9 15  4  0  0  0  0
 12 14  4  0  0  0  0
 12 35  4  0  0  0  0
 13 16  4  0  0  0  0
 14 19  1  0  0  0  0
 14 50  4  0  0  0  0
 15 16  2  0  0  0  0
 16 17  1  0  0  0  0
 18 23  4  0  0  0  0
 18 26  4  0  0  0  0
 18 29  1  0  0  0  0
 19 20  1  0  0  0  0
 19 31  1  0  0  0  0
 19 56  1  0  0  0  0
 21 22  1  0  0  0  0
 21 28  1  0  0  0  0
 21 42  1  0  0  0  0
 21 70  1  0  0  0  0
 23 28  4  0  0  0  0
 24 25  1  0  0  0  0
 24 35  1  0  0  0  0
 24 60  1  0  0  0  0
 24 82  1  0  0  0  0
 26 27  1  0  0  0  0
 26 64  4  0  0  0  0
 28 40  4  0  0  0  0
 29 30  1  0  0  0  0
 29 74  1  0  0  0  0
 29 90  1  0  0  0  0
 31 32  1  0  0  0  0
 31 33  1  0  0  0  0
 31 34  1  0  0  0  0
 35 94  4  0  0  0  0
 36 37  1  0  0  0  0
 36 38  1  0  0  0  0
 36 39  1  0  0  0  0
 40 41  1  0  0  0  0
 40 64  4  0  0  0  0
 42 43  1  0  0  0  0
 42 44  1  0  0  0  0
 42 45  1  0  0  0  0
 46 47  1  0  0  0  0
 46 48  1  0  0  0  0
 46 49  1  0  0  0  0
 50 51  1  0  0  0  0
 50 96  4  0  0  0  0
 52 53  1  0  0  0  0
 52 54  1  0  0  0  0
 52 55  1  0  0  0  0
 56 57  1  0  0  0  0
 56 58  1  0  0  0  0
 56 59  1  0  0  0  0
 60 61  1  0  0  0  0
 60 62  1  0  0  0  0
 60 63  1  0  0  0  0
 64 65  1  0  0  0  0
 66 67  1  0  0  0  0
 66 68  1  0  0  0  0
 66 69  1  0  0  0  0
 70 71  1  0  0  0  0
 70 72  1  0  0  0  0
 70 73  1  0  0  0  0
 74 75  1  0  0  0  0
 74 76  1  0  0  0  0
 74 77  1  0  0  0  0
 78 79  1  0  0  0  0
 78 80  1  0  0  0  0
 78 81  1  0  0  0  0
 82 83  1  0  0  0  0
 82 84  1  0  0  0  0
 82 85  1  0  0  0  0
 86 87  1  0  0  0  0
 86 88  1  0  0  0  0
 86 89  1  0  0  0  0
 90 91  1  0  0  0  0
 90 92  1  0  0  0  0
 90 93  1  0  0  0  0
 94 95  1  0  0  0  0
 94 96  4  0  0  0  0
 96 97  1  0  0  0  0
M  END
