# Supplementary material for: Biguanide Complexes of Boron and Aluminum
Source: Inorg Chem. 2026 Jun 4;65(24):13350–61. doi: 10.1021/acs.inorgchem.6c00595 (PMC13292212; doi:10.1021/acs.inorgchem.6c00595)
Supplement: Supplementary file 2 [file ic6c00595_si_002.zip › AlMe)2v64u.mol]

chlupB6_4

Created by GaussView 6.0.16
 97100  0  0  0  0  0  0  0  0  0    0
   -4.1291   -2.5004   -0.4661 O   0  0  0  0  0  0  0  0  0  0  0  0
   -5.0446    1.9777    0.7321 O   0  0  0  0  0  0  0  0  0  0  0  0
    1.5504    0.4755   -0.2300 N   0  0  0  0  0  0  0  0  0  0  0  0
   -2.8826    1.2711    0.2941 N   0  0  0  0  0  0  0  0  0  0  0  0
   -0.7923    0.6959   -0.1531 N   0  0  0  0  0  0  0  0  0  0  0  0
    0.2529   -1.4351    0.0043 N   0  0  0  0  0  0  0  0  0  0  0  0
   -2.4805   -1.0170   -0.2751 N   0  0  0  0  0  0  0  0  0  0  0  0
   -2.0441    0.2380   -0.0601 C   0  0  0  0  0  0  0  0  0  0  0  0
    0.3950   -0.0851   -0.1554 C   0  0  0  0  0  0  0  0  0  0  0  0
    1.7469    1.8330   -0.4951 C   0  0  0  0  0  0  0  0  0  0  0  0
   -4.1850    1.0263    0.3966 C   0  0  0  0  0  0  0  0  0  0  0  0
    2.2953    2.6579    0.5252 C   0  0  0  0  0  0  0  0  0  0  0  0
   -3.8166   -1.2411   -0.1834 C   0  0  0  0  0  0  0  0  0  0  0  0
   -4.7185   -0.2496    0.1555 C   0  0  0  0  0  0  0  0  0  0  0  0
   -5.7808   -0.4091    0.2311 H   0  0  0  0  0  0  0  0  0  0  0  0
    2.3464   -2.7198   -0.3450 C   0  0  0  0  0  0  0  0  0  0  0  0
    2.6246    2.0428    1.8811 C   0  0  0  0  0  0  0  0  0  0  0  0
    1.7781    1.4111    2.1656 H   0  0  0  0  0  0  0  0  0  0  0  0
    0.6188   -1.4359    2.8463 C   0  0  0  0  0  0  0  0  0  0  0  0
    0.2376   -0.5741    2.2956 H   0  0  0  0  0  0  0  0  0  0  0  0
    1.4137   -2.1168    0.5159 C   0  0  0  0  0  0  0  0  0  0  0  0
    1.0965    1.4480   -2.9508 C   0  0  0  0  0  0  0  0  0  0  0  0
    1.0121    0.4313   -2.5662 H   0  0  0  0  0  0  0  0  0  0  0  0
    3.3940   -3.4608    0.2155 C   0  0  0  0  0  0  0  0  0  0  0  0
    4.1173   -3.9386   -0.4364 H   0  0  0  0  0  0  0  0  0  0  0  0
    1.5771   -2.1763    1.9187 C   0  0  0  0  0  0  0  0  0  0  0  0
    2.2796   -2.5354   -1.8536 C   0  0  0  0  0  0  0  0  0  0  0  0
    1.3939   -1.9405   -2.0765 H   0  0  0  0  0  0  0  0  0  0  0  0
    2.8447    3.0649    3.0031 C   0  0  0  0  0  0  0  0  0  0  0  0
    2.9374    2.5457    3.9609 H   0  0  0  0  0  0  0  0  0  0  0  0
    2.0200    3.7773    3.0849 H   0  0  0  0  0  0  0  0  0  0  0  0
    3.7663    3.6350    2.8508 H   0  0  0  0  0  0  0  0  0  0  0  0
    1.5691    2.3399   -1.8081 C   0  0  0  0  0  0  0  0  0  0  0  0
    2.6368   -2.9234    2.4350 C   0  0  0  0  0  0  0  0  0  0  0  0
    2.7749   -2.9935    3.5074 H   0  0  0  0  0  0  0  0  0  0  0  0
    1.2940   -0.8891    4.1131 C   0  0  0  0  0  0  0  0  0  0  0  0
    0.6015   -0.2330    4.6484 H   0  0  0  0  0  0  0  0  0  0  0  0
    2.1891   -0.3127    3.8699 H   0  0  0  0  0  0  0  0  0  0  0  0
    1.5822   -1.6889    4.8013 H   0  0  0  0  0  0  0  0  0  0  0  0
    2.5866    3.9895    0.2243 C   0  0  0  0  0  0  0  0  0  0  0  0
    2.9903    4.6381    0.9918 H   0  0  0  0  0  0  0  0  0  0  0  0
    3.8599    1.1247    1.7608 C   0  0  0  0  0  0  0  0  0  0  0  0
    4.0870    0.6605    2.7254 H   0  0  0  0  0  0  0  0  0  0  0  0
    4.7336    1.7075    1.4520 H   0  0  0  0  0  0  0  0  0  0  0  0
    3.6870    0.3321    1.0332 H   0  0  0  0  0  0  0  0  0  0  0  0
    2.1271    1.4057   -4.0934 C   0  0  0  0  0  0  0  0  0  0  0  0
    1.8157    0.6869   -4.8576 H   0  0  0  0  0  0  0  0  0  0  0  0
    3.1091    1.1038   -3.7222 H   0  0  0  0  0  0  0  0  0  0  0  0
    2.2324    2.3816   -4.5764 H   0  0  0  0  0  0  0  0  0  0  0  0
    3.5331   -3.5773    1.5920 C   0  0  0  0  0  0  0  0  0  0  0  0
    4.3481   -4.1577    2.0108 H   0  0  0  0  0  0  0  0  0  0  0  0
   -5.5018   -2.9242   -0.4061 C   0  0  0  0  0  0  0  0  0  0  0  0
   -5.4850   -3.9789   -0.6676 H   0  0  0  0  0  0  0  0  0  0  0  0
   -6.1059   -2.3697   -1.1277 H   0  0  0  0  0  0  0  0  0  0  0  0
   -5.8975   -2.7968    0.6039 H   0  0  0  0  0  0  0  0  0  0  0  0
   -0.5923   -2.3112    3.2140 C   0  0  0  0  0  0  0  0  0  0  0  0
   -1.2914   -1.7556    3.8479 H   0  0  0  0  0  0  0  0  0  0  0  0
   -0.2700   -3.2019    3.7623 H   0  0  0  0  0  0  0  0  0  0  0  0
   -1.1234   -2.6402    2.3211 H   0  0  0  0  0  0  0  0  0  0  0  0
    3.4903   -1.7305   -2.3593 C   0  0  0  0  0  0  0  0  0  0  0  0
    3.3992   -1.5400   -3.4329 H   0  0  0  0  0  0  0  0  0  0  0  0
    4.4264   -2.2715   -2.1908 H   0  0  0  0  0  0  0  0  0  0  0  0
    3.5465   -0.7707   -1.8419 H   0  0  0  0  0  0  0  0  0  0  0  0
   -0.2884    1.8599   -3.4788 C   0  0  0  0  0  0  0  0  0  0  0  0
   -0.6034    1.1912   -4.2857 H   0  0  0  0  0  0  0  0  0  0  0  0
   -0.2738    2.8811   -3.8717 H   0  0  0  0  0  0  0  0  0  0  0  0
   -1.0384    1.8141   -2.6877 H   0  0  0  0  0  0  0  0  0  0  0  0
   -4.5729    3.3248    0.9532 C   0  0  0  0  0  0  0  0  0  0  0  0
   -5.4654    3.9002    1.1838 H   0  0  0  0  0  0  0  0  0  0  0  0
   -4.0936    3.7125    0.0544 H   0  0  0  0  0  0  0  0  0  0  0  0
   -3.8828    3.3525    1.7975 H   0  0  0  0  0  0  0  0  0  0  0  0
    2.1432   -3.8734   -2.5986 C   0  0  0  0  0  0  0  0  0  0  0  0
    2.0313   -3.7029   -3.6736 H   0  0  0  0  0  0  0  0  0  0  0  0
    1.2708   -4.4336   -2.2511 H   0  0  0  0  0  0  0  0  0  0  0  0
    3.0253   -4.5032   -2.4502 H   0  0  0  0  0  0  0  0  0  0  0  0
    1.8930    3.6755   -2.0591 C   0  0  0  0  0  0  0  0  0  0  0  0
    1.7542    4.0761   -3.0576 H   0  0  0  0  0  0  0  0  0  0  0  0
    2.3841    4.5027   -1.0560 C   0  0  0  0  0  0  0  0  0  0  0  0
    2.6173    5.5401   -1.2689 H   0  0  0  0  0  0  0  0  0  0  0  0
   -1.4072   -4.1840   -0.0008 C   0  0  0  0  0  0  0  0  0  0  0  0
   -2.0670   -4.1514    0.8723 H   0  0  0  0  0  0  0  0  0  0  0  0
   -1.8493   -4.8921   -0.7112 H   0  0  0  0  0  0  0  0  0  0  0  0
   -0.4526   -4.6068    0.3327 H   0  0  0  0  0  0  0  0  0  0  0  0
   -1.2221   -2.2400   -2.8108 C   0  0  0  0  0  0  0  0  0  0  0  0
   -0.9485   -1.2302   -3.1415 H   0  0  0  0  0  0  0  0  0  0  0  0
   -0.5587   -2.9394   -3.3305 H   0  0  0  0  0  0  0  0  0  0  0  0
   -2.2386   -2.4332   -3.1782 H   0  0  0  0  0  0  0  0  0  0  0  0
   -1.3694    4.0551   -0.6289 C   0  0  0  0  0  0  0  0  0  0  0  0
   -0.3868    4.4622   -0.8797 H   0  0  0  0  0  0  0  0  0  0  0  0
   -1.8797    3.8332   -1.5712 H   0  0  0  0  0  0  0  0  0  0  0  0
   -1.9292    4.8507   -0.1223 H   0  0  0  0  0  0  0  0  0  0  0  0
   -0.9171    2.5886    2.4755 C   0  0  0  0  0  0  0  0  0  0  0  0
   -0.8228    1.5945    2.9257 H   0  0  0  0  0  0  0  0  0  0  0  0
   -0.0136    3.1472    2.7299 H   0  0  0  0  0  0  0  0  0  0  0  0
   -1.7520    3.0943    2.9757 H   0  0  0  0  0  0  0  0  0  0  0  0
   -1.2024    2.4912    0.5340 Al  0  0  0  0  0  0  0  0  0  0  0  0
   -1.1442   -2.4194   -0.8388 Al  0  0  0  0  0  0  0  0  0  0  0  0
  1 13  4  0  0  0  0
  1 52  1  0  0  0  0
  2 11  4  0  0  0  0
  2 68  1  0  0  0  0
  3  9  2  0  0  0  0
  3 10  1  0  0  0  0
  4  8  4  0  0  0  0
  4 11  4  0  0  0  0
  5  8  4  0  0  0  0
  5  9  1  0  0  0  0
  5 96  1  0  0  0  0
  6  9  4  0  0  0  0
  6 21  1  0  0  0  0
  6 97  1  0  0  0  0
  7  8  4  0  0  0  0
  7 13  4  0  0  0  0
  7 97  1  0  0  0  0
 10 12  4  0  0  0  0
 10 33  4  0  0  0  0
 11 14  4  0  0  0  0
 12 17  1  0  0  0  0
 12 40  4  0  0  0  0
 13 14  2  0  0  0  0
 14 15  1  0  0  0  0
 16 21  4  0  0  0  0
 16 24  4  0  0  0  0
 16 27  1  0  0  0  0
 17 18  1  0  0  0  0
 17 29  1  0  0  0  0
 17 42  1  0  0  0  0
 19 20  1  0  0  0  0
 19 26  1  0  0  0  0
 19 36  1  0  0  0  0
 19 56  1  0  0  0  0
 21 26  4  0  0  0  0
 22 23  1  0  0  0  0
 22 33  1  0  0  0  0
 22 46  1  0  0  0  0
 22 64  1  0  0  0  0
 24 25  1  0  0  0  0
 24 50  4  0  0  0  0
 26 34  4  0  0  0  0
 27 28  1  0  0  0  0
 27 60  1  0  0  0  0
 27 72  1  0  0  0  0
 29 30  1  0  0  0  0
 29 31  1  0  0  0  0
 29 32  1  0  0  0  0
 33 76  4  0  0  0  0
 34 35  1  0  0  0  0
 34 50  4  0  0  0  0
 36 37  1  0  0  0  0
 36 38  1  0  0  0  0
 36 39  1  0  0  0  0
 40 41  1  0  0  0  0
 40 78  4  0  0  0  0
 42 43  1  0  0  0  0
 42 44  1  0  0  0  0
 42 45  1  0  0  0  0
 46 47  1  0  0  0  0
 46 48  1  0  0  0  0
 46 49  1  0  0  0  0
 50 51  1  0  0  0  0
 52 53  1  0  0  0  0
 52 54  1  0  0  0  0
 52 55  1  0  0  0  0
 56 57  1  0  0  0  0
 56 58  1  0  0  0  0
 56 59  1  0  0  0  0
 60 61  1  0  0  0  0
 60 62  1  0  0  0  0
 60 63  1  0  0  0  0
 64 65  1  0  0  0  0
 64 66  1  0  0  0  0
 64 67  1  0  0  0  0
 68 69  1  0  0  0  0
 68 70  1  0  0  0  0
 68 71  1  0  0  0  0
 72 73  1  0  0  0  0
 72 74  1  0  0  0  0
 72 75  1  0  0  0  0
 76 77  1  0  0  0  0
 76 78  4  0  0  0  0
 78 79  1  0  0  0  0
 80 81  1  0  0  0  0
 80 82  1  0  0  0  0
 80 83  1  0  0  0  0
 80 97  1  0  0  0  0
 84 85  1  0  0  0  0
 84 86  1  0  0  0  0
 84 87  1  0  0  0  0
 84 97  1  0  0  0  0
 88 89  1  0  0  0  0
 88 90  1  0  0  0  0
 88 91  1  0  0  0  0
 88 96  1  0  0  0  0
 92 93  1  0  0  0  0
 92 94  1  0  0  0  0
 92 95  1  0  0  0  0
 92 96  1  0  0  0  0
M  END
