# Supplementary material for: Biguanide Complexes of Boron and Aluminum
Source: Inorg Chem. 2026 Jun 4;65(24):13350–61. doi: 10.1021/acs.inorgchem.6c00595 (PMC13292212; doi:10.1021/acs.inorgchem.6c00595)
Supplement: Supplementary file 2 [file ic6c00595_si_002.zip › AlMe2)2TS.mol]

chlupAl4_4

Created by GaussView 6.0.16
 97 99  0  0  0  0  0  0  0  0  0    0
    0.1562   -2.4284   -1.3984 Al  0  0  0  0  0  0  0  0  0  0  0  0
    2.0598    2.1735    0.6321 Al  0  0  0  0  0  0  0  0  0  0  0  0
    4.5069    0.9067    1.0675 O   0  0  0  0  0  0  0  0  0  0  0  0
    3.8087   -3.3496   -1.0779 O   0  0  0  0  0  0  0  0  0  0  0  0
   -1.0409   -1.4482   -0.2016 N   0  0  0  0  0  0  0  0  0  0  0  0
   -1.2540    0.8869    0.0422 N   0  0  0  0  0  0  0  0  0  0  0  0
    0.6039   -0.2379   -1.0630 N   0  0  0  0  0  0  0  0  0  0  0  0
    2.5906    0.3498    0.0922 N   0  0  0  0  0  0  0  0  0  0  0  0
    2.2608   -1.7482   -0.9982 N   0  0  0  0  0  0  0  0  0  0  0  0
   -0.6151   -0.1671   -0.3427 C   0  0  0  0  0  0  0  0  0  0  0  0
    1.8053   -0.5115   -0.6366 C   0  0  0  0  0  0  0  0  0  0  0  0
    3.8472   -0.0449    0.4012 C   0  0  0  0  0  0  0  0  0  0  0  0
    4.3635   -1.2776    0.0408 C   0  0  0  0  0  0  0  0  0  0  0  0
    5.3699   -1.5622    0.2912 H   0  0  0  0  0  0  0  0  0  0  0  0
    3.4925   -2.1239   -0.6758 C   0  0  0  0  0  0  0  0  0  0  0  0
    5.8605    0.6798    1.4997 C   0  0  0  0  0  0  0  0  0  0  0  0
    6.1516    1.5897    2.0176 H   0  0  0  0  0  0  0  0  0  0  0  0
    6.5123    0.5153    0.6391 H   0  0  0  0  0  0  0  0  0  0  0  0
    5.9035   -0.1695    2.1847 H   0  0  0  0  0  0  0  0  0  0  0  0
    5.0829   -3.9121   -0.7235 C   0  0  0  0  0  0  0  0  0  0  0  0
    5.0729   -4.9194   -1.1315 H   0  0  0  0  0  0  0  0  0  0  0  0
    5.1982   -3.9553    0.3622 H   0  0  0  0  0  0  0  0  0  0  0  0
    5.8983   -3.3406   -1.1736 H   0  0  0  0  0  0  0  0  0  0  0  0
   -2.2409   -1.7436    0.5056 C   0  0  0  0  0  0  0  0  0  0  0  0
   -2.1457   -2.2716    1.8127 C   0  0  0  0  0  0  0  0  0  0  0  0
   -3.3242   -2.5690    2.5008 C   0  0  0  0  0  0  0  0  0  0  0  0
   -3.2769   -2.9732    3.5047 H   0  0  0  0  0  0  0  0  0  0  0  0
   -4.5699   -2.3549    1.9148 C   0  0  0  0  0  0  0  0  0  0  0  0
   -5.4756   -2.5894    2.4639 H   0  0  0  0  0  0  0  0  0  0  0  0
   -4.6483   -1.8493    0.6229 C   0  0  0  0  0  0  0  0  0  0  0  0
   -5.6216   -1.6960    0.1690 H   0  0  0  0  0  0  0  0  0  0  0  0
   -3.4937   -1.5392   -0.1038 C   0  0  0  0  0  0  0  0  0  0  0  0
   -0.7783   -2.4679    2.4563 C   0  0  0  0  0  0  0  0  0  0  0  0
   -0.0917   -2.7491    1.6562 H   0  0  0  0  0  0  0  0  0  0  0  0
   -0.7361   -3.5858    3.5063 C   0  0  0  0  0  0  0  0  0  0  0  0
    0.2969   -3.7585    3.8231 H   0  0  0  0  0  0  0  0  0  0  0  0
   -1.1298   -4.5236    3.1058 H   0  0  0  0  0  0  0  0  0  0  0  0
   -1.3109   -3.3302    4.4016 H   0  0  0  0  0  0  0  0  0  0  0  0
   -0.2635   -1.1436    3.0506 C   0  0  0  0  0  0  0  0  0  0  0  0
    0.7484   -1.2634    3.4520 H   0  0  0  0  0  0  0  0  0  0  0  0
   -0.9148   -0.8059    3.8633 H   0  0  0  0  0  0  0  0  0  0  0  0
   -0.2441   -0.3608    2.2926 H   0  0  0  0  0  0  0  0  0  0  0  0
   -3.6164   -1.0153   -1.5279 C   0  0  0  0  0  0  0  0  0  0  0  0
   -2.6108   -0.8252   -1.9012 H   0  0  0  0  0  0  0  0  0  0  0  0
   -4.2500   -2.0673   -2.4556 C   0  0  0  0  0  0  0  0  0  0  0  0
   -4.2732   -1.7019   -3.4869 H   0  0  0  0  0  0  0  0  0  0  0  0
   -5.2773   -2.2966   -2.1563 H   0  0  0  0  0  0  0  0  0  0  0  0
   -3.6777   -2.9986   -2.4385 H   0  0  0  0  0  0  0  0  0  0  0  0
   -4.3848    0.3153   -1.5825 C   0  0  0  0  0  0  0  0  0  0  0  0
   -4.4333    0.6838   -2.6114 H   0  0  0  0  0  0  0  0  0  0  0  0
   -3.8848    1.0682   -0.9702 H   0  0  0  0  0  0  0  0  0  0  0  0
   -5.4112    0.2008   -1.2208 H   0  0  0  0  0  0  0  0  0  0  0  0
   -0.8562    2.1962   -0.1998 C   0  0  0  0  0  0  0  0  0  0  0  0
   -0.9608    3.1102    0.9036 C   0  0  0  0  0  0  0  0  0  0  0  0
   -0.6678    4.4606    0.7035 C   0  0  0  0  0  0  0  0  0  0  0  0
   -0.7299    5.1501    1.5360 H   0  0  0  0  0  0  0  0  0  0  0  0
   -0.3293    4.9479   -0.5564 C   0  0  0  0  0  0  0  0  0  0  0  0
   -0.1039    5.9998   -0.6926 H   0  0  0  0  0  0  0  0  0  0  0  0
   -0.3114    4.0814   -1.6405 C   0  0  0  0  0  0  0  0  0  0  0  0
   -0.0958    4.4765   -2.6270 H   0  0  0  0  0  0  0  0  0  0  0  0
   -0.5825    2.7165   -1.5043 C   0  0  0  0  0  0  0  0  0  0  0  0
   -1.5544    2.6202    2.2205 C   0  0  0  0  0  0  0  0  0  0  0  0
   -1.1190    1.6435    2.4384 H   0  0  0  0  0  0  0  0  0  0  0  0
   -1.3012    3.5415    3.4210 C   0  0  0  0  0  0  0  0  0  0  0  0
   -1.6475    3.0517    4.3352 H   0  0  0  0  0  0  0  0  0  0  0  0
   -1.8542    4.4814    3.3295 H   0  0  0  0  0  0  0  0  0  0  0  0
   -0.2447    3.7811    3.5485 H   0  0  0  0  0  0  0  0  0  0  0  0
   -3.0746    2.4009    2.0533 C   0  0  0  0  0  0  0  0  0  0  0  0
   -3.5040    2.0179    2.9842 H   0  0  0  0  0  0  0  0  0  0  0  0
   -3.2787    1.6811    1.2620 H   0  0  0  0  0  0  0  0  0  0  0  0
   -3.5708    3.3469    1.8135 H   0  0  0  0  0  0  0  0  0  0  0  0
   -0.7249    1.8836   -2.7739 C   0  0  0  0  0  0  0  0  0  0  0  0
   -0.9808    0.8655   -2.4938 H   0  0  0  0  0  0  0  0  0  0  0  0
    0.5758    1.8183   -3.5899 C   0  0  0  0  0  0  0  0  0  0  0  0
    0.4398    1.1797   -4.4675 H   0  0  0  0  0  0  0  0  0  0  0  0
    1.3859    1.3992   -2.9917 H   0  0  0  0  0  0  0  0  0  0  0  0
    0.8778    2.8100   -3.9408 H   0  0  0  0  0  0  0  0  0  0  0  0
   -1.8872    2.4127   -3.6371 C   0  0  0  0  0  0  0  0  0  0  0  0
   -2.0535    1.7482   -4.4905 H   0  0  0  0  0  0  0  0  0  0  0  0
   -1.6767    3.4130   -4.0265 H   0  0  0  0  0  0  0  0  0  0  0  0
   -2.8123    2.4627   -3.0590 H   0  0  0  0  0  0  0  0  0  0  0  0
    0.3896   -4.2594   -0.6569 C   0  0  0  0  0  0  0  0  0  0  0  0
    0.9064   -4.9129   -1.3707 H   0  0  0  0  0  0  0  0  0  0  0  0
   -0.5827   -4.7213   -0.4402 H   0  0  0  0  0  0  0  0  0  0  0  0
    0.9675   -4.2841    0.2748 H   0  0  0  0  0  0  0  0  0  0  0  0
   -0.2842   -2.3289   -3.3273 C   0  0  0  0  0  0  0  0  0  0  0  0
    0.6033   -2.4961   -3.9510 H   0  0  0  0  0  0  0  0  0  0  0  0
   -0.6970   -1.3542   -3.6092 H   0  0  0  0  0  0  0  0  0  0  0  0
   -1.0189   -3.0929   -3.6104 H   0  0  0  0  0  0  0  0  0  0  0  0
    1.8932    2.2037    2.5737 C   0  0  0  0  0  0  0  0  0  0  0  0
    1.8106    3.2244    2.9543 H   0  0  0  0  0  0  0  0  0  0  0  0
    2.8040    1.7595    2.9906 H   0  0  0  0  0  0  0  0  0  0  0  0
    1.0457    1.6316    2.9541 H   0  0  0  0  0  0  0  0  0  0  0  0
    2.8202    3.4517   -0.6245 C   0  0  0  0  0  0  0  0  0  0  0  0
    2.6004    3.1857   -1.6606 H   0  0  0  0  0  0  0  0  0  0  0  0
    3.9099    3.4372   -0.4946 H   0  0  0  0  0  0  0  0  0  0  0  0
    2.4703    4.4714   -0.4581 H   0  0  0  0  0  0  0  0  0  0  0  0
  1  5  1  0  0  0  0
  1 82  1  0  0  0  0
  1 86  1  0  0  0  0
  2  8  1  0  0  0  0
  2 90  1  0  0  0  0
  2 94  1  0  0  0  0
  3 12  4  0  0  0  0
  3 16  1  0  0  0  0
  4 15  4  0  0  0  0
  4 20  1  0  0  0  0
  5 10  4  0  0  0  0
  5 24  1  0  0  0  0
  6 10  2  0  0  0  0
  6 53  1  0  0  0  0
  7 10  1  0  0  0  0
  7 11  2  0  0  0  0
  8 11  4  0  0  0  0
  8 12  4  0  0  0  0
  9 11  4  0  0  0  0
  9 15  4  0  0  0  0
 12 13  2  0  0  0  0
 13 14  1  0  0  0  0
 13 15  4  0  0  0  0
 16 17  1  0  0  0  0
 16 18  1  0  0  0  0
 16 19  1  0  0  0  0
 20 21  1  0  0  0  0
 20 22  1  0  0  0  0
 20 23  1  0  0  0  0
 24 25  4  0  0  0  0
 24 32  4  0  0  0  0
 25 26  4  0  0  0  0
 25 33  1  0  0  0  0
 26 27  1  0  0  0  0
 26 28  4  0  0  0  0
 28 29  1  0  0  0  0
 28 30  4  0  0  0  0
 30 31  1  0  0  0  0
 30 32  4  0  0  0  0
 32 43  1  0  0  0  0
 33 34  1  0  0  0  0
 33 35  1  0  0  0  0
 33 39  1  0  0  0  0
 35 36  1  0  0  0  0
 35 37  1  0  0  0  0
 35 38  1  0  0  0  0
 39 40  1  0  0  0  0
 39 41  1  0  0  0  0
 39 42  1  0  0  0  0
 43 44  1  0  0  0  0
 43 45  1  0  0  0  0
 43 49  1  0  0  0  0
 45 46  1  0  0  0  0
 45 47  1  0  0  0  0
 45 48  1  0  0  0  0
 49 50  1  0  0  0  0
 49 51  1  0  0  0  0
 49 52  1  0  0  0  0
 53 54  4  0  0  0  0
 53 61  4  0  0  0  0
 54 55  4  0  0  0  0
 54 62  1  0  0  0  0
 55 56  1  0  0  0  0
 55 57  4  0  0  0  0
 57 58  1  0  0  0  0
 57 59  4  0  0  0  0
 59 60  1  0  0  0  0
 59 61  4  0  0  0  0
 61 72  1  0  0  0  0
 62 63  1  0  0  0  0
 62 64  1  0  0  0  0
 62 68  1  0  0  0  0
 64 65  1  0  0  0  0
 64 66  1  0  0  0  0
 64 67  1  0  0  0  0
 68 69  1  0  0  0  0
 68 70  1  0  0  0  0
 68 71  1  0  0  0  0
 72 73  1  0  0  0  0
 72 74  1  0  0  0  0
 72 78  1  0  0  0  0
 74 75  1  0  0  0  0
 74 76  1  0  0  0  0
 74 77  1  0  0  0  0
 78 79  1  0  0  0  0
 78 80  1  0  0  0  0
 78 81  1  0  0  0  0
 82 83  1  0  0  0  0
 82 84  1  0  0  0  0
 82 85  1  0  0  0  0
 86 87  1  0  0  0  0
 86 88  1  0  0  0  0
 86 89  1  0  0  0  0
 90 91  1  0  0  0  0
 90 92  1  0  0  0  0
 90 93  1  0  0  0  0
 94 95  1  0  0  0  0
 94 96  1  0  0  0  0
 94 97  1  0  0  0  0
M  END
