# Supplementary material for: Biguanide Complexes of Boron and Aluminum
Source: Inorg Chem. 2026 Jun 4;65(24):13350–61. doi: 10.1021/acs.inorgchem.6c00595 (PMC13292212; doi:10.1021/acs.inorgchem.6c00595)
Supplement: Supplementary file 2 [file ic6c00595_si_002.zip › AlMe2)2v44.mol]

chlupAl4_4

Created by GaussView 6.0.16
 97101  0  0  0  0  0  0  0  0  0    0
   -0.8043   -2.8139    0.7996 Al  0  0  0  0  0  0  0  0  0  0  0  0
   -1.3217    2.3348    0.2914 Al  0  0  0  0  0  0  0  0  0  0  0  0
    1.2998    5.0495   -0.2485 O   0  0  0  0  0  0  0  0  0  0  0  0
    4.0648    1.7003   -1.9090 O   0  0  0  0  0  0  0  0  0  0  0  0
    0.6164   -1.4587    0.5080 N   0  0  0  0  0  0  0  0  0  0  0  0
   -1.5316   -1.1273    0.1694 N   0  0  0  0  0  0  0  0  0  0  0  0
   -0.1977    0.7791   -0.1314 N   0  0  0  0  0  0  0  0  0  0  0  0
    0.5913    2.8315   -0.2131 N   0  0  0  0  0  0  0  0  0  0  0  0
    2.0098    1.0879   -1.0493 N   0  0  0  0  0  0  0  0  0  0  0  0
   -0.3071   -0.5567    0.1449 C   0  0  0  0  0  0  0  0  0  0  0  0
    0.8955    1.5158   -0.4815 C   0  0  0  0  0  0  0  0  0  0  0  0
    1.5168    3.7581   -0.4990 C   0  0  0  0  0  0  0  0  0  0  0  0
    2.7349    3.3962   -1.0549 C   0  0  0  0  0  0  0  0  0  0  0  0
    3.4901    4.1301   -1.2881 H   0  0  0  0  0  0  0  0  0  0  0  0
    2.9159    2.0379   -1.3274 C   0  0  0  0  0  0  0  0  0  0  0  0
    0.0600    5.4607    0.3570 C   0  0  0  0  0  0  0  0  0  0  0  0
    0.1568    6.5342    0.4994 H   0  0  0  0  0  0  0  0  0  0  0  0
   -0.0808    4.9706    1.3223 H   0  0  0  0  0  0  0  0  0  0  0  0
   -0.7808    5.2513   -0.3062 H   0  0  0  0  0  0  0  0  0  0  0  0
    4.2700    0.3219   -2.2829 C   0  0  0  0  0  0  0  0  0  0  0  0
    5.2703    0.2936   -2.7094 H   0  0  0  0  0  0  0  0  0  0  0  0
    3.5290    0.0213   -3.0235 H   0  0  0  0  0  0  0  0  0  0  0  0
    4.2011   -0.3253   -1.4111 H   0  0  0  0  0  0  0  0  0  0  0  0
    1.9804   -1.2913    0.8493 C   0  0  0  0  0  0  0  0  0  0  0  0
    2.9083   -2.1489    0.2027 C   0  0  0  0  0  0  0  0  0  0  0  0
    4.2600   -2.0430    0.5286 C   0  0  0  0  0  0  0  0  0  0  0  0
    4.9825   -2.6851    0.0405 H   0  0  0  0  0  0  0  0  0  0  0  0
    4.7033   -1.1206    1.4729 C   0  0  0  0  0  0  0  0  0  0  0  0
    5.7595   -1.0424    1.7059 H   0  0  0  0  0  0  0  0  0  0  0  0
    3.7800   -0.3264    2.1376 C   0  0  0  0  0  0  0  0  0  0  0  0
    4.1280    0.3521    2.9073 H   0  0  0  0  0  0  0  0  0  0  0  0
    2.4094   -0.4079    1.8630 C   0  0  0  0  0  0  0  0  0  0  0  0
    2.4278   -3.1599   -0.8323 C   0  0  0  0  0  0  0  0  0  0  0  0
    1.4769   -3.5532   -0.4729 H   0  0  0  0  0  0  0  0  0  0  0  0
    3.3548   -4.3694   -1.0110 C   0  0  0  0  0  0  0  0  0  0  0  0
    2.8742   -5.1054   -1.6613 H   0  0  0  0  0  0  0  0  0  0  0  0
    3.5751   -4.8529   -0.0555 H   0  0  0  0  0  0  0  0  0  0  0  0
    4.3043   -4.0938   -1.4799 H   0  0  0  0  0  0  0  0  0  0  0  0
    2.1465   -2.4961   -2.1938 C   0  0  0  0  0  0  0  0  0  0  0  0
    1.5737   -3.1710   -2.8365 H   0  0  0  0  0  0  0  0  0  0  0  0
    3.0861   -2.2655   -2.7037 H   0  0  0  0  0  0  0  0  0  0  0  0
    1.5893   -1.5667   -2.0778 H   0  0  0  0  0  0  0  0  0  0  0  0
    1.4379    0.3648    2.7486 C   0  0  0  0  0  0  0  0  0  0  0  0
    0.4619    0.3908    2.2683 H   0  0  0  0  0  0  0  0  0  0  0  0
    1.2568   -0.3735    4.0894 C   0  0  0  0  0  0  0  0  0  0  0  0
    0.5149    0.1377    4.7108 H   0  0  0  0  0  0  0  0  0  0  0  0
    2.2009   -0.4068    4.6417 H   0  0  0  0  0  0  0  0  0  0  0  0
    0.9202   -1.3995    3.9298 H   0  0  0  0  0  0  0  0  0  0  0  0
    1.8670    1.8216    2.9914 C   0  0  0  0  0  0  0  0  0  0  0  0
    1.0961    2.3477    3.5589 H   0  0  0  0  0  0  0  0  0  0  0  0
    2.0256    2.3575    2.0535 H   0  0  0  0  0  0  0  0  0  0  0  0
    2.7917    1.8790    3.5709 H   0  0  0  0  0  0  0  0  0  0  0  0
   -2.6628   -0.6172   -0.5148 C   0  0  0  0  0  0  0  0  0  0  0  0
   -3.8358   -0.3489    0.2294 C   0  0  0  0  0  0  0  0  0  0  0  0
   -4.9759    0.0887   -0.4493 C   0  0  0  0  0  0  0  0  0  0  0  0
   -5.8824    0.2982    0.1056 H   0  0  0  0  0  0  0  0  0  0  0  0
   -4.9688    0.2610   -1.8294 C   0  0  0  0  0  0  0  0  0  0  0  0
   -5.8603    0.6091   -2.3393 H   0  0  0  0  0  0  0  0  0  0  0  0
   -3.8151   -0.0185   -2.5523 C   0  0  0  0  0  0  0  0  0  0  0  0
   -3.8203    0.1064   -3.6295 H   0  0  0  0  0  0  0  0  0  0  0  0
   -2.6525   -0.4688   -1.9224 C   0  0  0  0  0  0  0  0  0  0  0  0
   -3.8765   -0.6081    1.7287 C   0  0  0  0  0  0  0  0  0  0  0  0
   -2.8487   -0.5554    2.0947 H   0  0  0  0  0  0  0  0  0  0  0  0
   -4.7077    0.4198    2.5108 C   0  0  0  0  0  0  0  0  0  0  0  0
   -4.5773    0.2633    3.5852 H   0  0  0  0  0  0  0  0  0  0  0  0
   -5.7762    0.3264    2.2965 H   0  0  0  0  0  0  0  0  0  0  0  0
   -4.4024    1.4414    2.2772 H   0  0  0  0  0  0  0  0  0  0  0  0
   -4.3933   -2.0344    2.0014 C   0  0  0  0  0  0  0  0  0  0  0  0
   -4.3530   -2.2640    3.0700 H   0  0  0  0  0  0  0  0  0  0  0  0
   -3.8011   -2.7854    1.4739 H   0  0  0  0  0  0  0  0  0  0  0  0
   -5.4305   -2.1329    1.6661 H   0  0  0  0  0  0  0  0  0  0  0  0
   -1.4441   -0.8375   -2.7745 C   0  0  0  0  0  0  0  0  0  0  0  0
   -0.6568   -1.1998   -2.1159 H   0  0  0  0  0  0  0  0  0  0  0  0
   -0.8817    0.3707   -3.5425 C   0  0  0  0  0  0  0  0  0  0  0  0
    0.0218    0.0850   -4.0892 H   0  0  0  0  0  0  0  0  0  0  0  0
   -0.6254    1.1856   -2.8643 H   0  0  0  0  0  0  0  0  0  0  0  0
   -1.6069    0.7520   -4.2673 H   0  0  0  0  0  0  0  0  0  0  0  0
   -1.7744   -1.9937   -3.7360 C   0  0  0  0  0  0  0  0  0  0  0  0
   -0.8754   -2.3023   -4.2782 H   0  0  0  0  0  0  0  0  0  0  0  0
   -2.5260   -1.6974   -4.4733 H   0  0  0  0  0  0  0  0  0  0  0  0
   -2.1578   -2.8591   -3.1908 H   0  0  0  0  0  0  0  0  0  0  0  0
   -1.0126   -4.2559   -0.5322 C   0  0  0  0  0  0  0  0  0  0  0  0
   -2.0687   -4.5470   -0.6046 H   0  0  0  0  0  0  0  0  0  0  0  0
   -0.4544   -5.1620   -0.2692 H   0  0  0  0  0  0  0  0  0  0  0  0
   -0.6948   -3.9510   -1.5345 H   0  0  0  0  0  0  0  0  0  0  0  0
   -1.0273   -3.2048    2.7195 C   0  0  0  0  0  0  0  0  0  0  0  0
   -1.8337   -3.9242    2.9006 H   0  0  0  0  0  0  0  0  0  0  0  0
   -1.2573   -2.3031    3.2972 H   0  0  0  0  0  0  0  0  0  0  0  0
   -0.1133   -3.6371    3.1453 H   0  0  0  0  0  0  0  0  0  0  0  0
   -2.5058    3.0513   -1.0953 C   0  0  0  0  0  0  0  0  0  0  0  0
   -2.8355    4.0670   -0.8445 H   0  0  0  0  0  0  0  0  0  0  0  0
   -3.4059    2.4390   -1.1977 H   0  0  0  0  0  0  0  0  0  0  0  0
   -2.0278    3.0913   -2.0792 H   0  0  0  0  0  0  0  0  0  0  0  0
   -1.6953    2.5182    2.2134 C   0  0  0  0  0  0  0  0  0  0  0  0
   -2.6098    3.0911    2.3977 H   0  0  0  0  0  0  0  0  0  0  0  0
   -0.8796    3.0311    2.7325 H   0  0  0  0  0  0  0  0  0  0  0  0
   -1.8178    1.5465    2.7023 H   0  0  0  0  0  0  0  0  0  0  0  0
  1  5  1  0  0  0  0
  1  6  1  0  0  0  0
  1 82  1  0  0  0  0
  1 86  1  0  0  0  0
  2  7  1  0  0  0  0
  2  8  1  0  0  0  0
  2 90  1  0  0  0  0
  2 94  1  0  0  0  0
  3 12  4  0  0  0  0
  3 16  1  0  0  0  0
  4 15  4  0  0  0  0
  4 20  1  0  0  0  0
  5 10  4  0  0  0  0
  5 24  1  0  0  0  0
  6 10  4  0  0  0  0
  6 53  1  0  0  0  0
  7 10  4  0  0  0  0
  7 11  4  0  0  0  0
  8 11  4  0  0  0  0
  8 12  4  0  0  0  0
  9 11  2  0  0  0  0
  9 15  4  0  0  0  0
 12 13  4  0  0  0  0
 13 14  1  0  0  0  0
 13 15  4  0  0  0  0
 16 17  1  0  0  0  0
 16 18  1  0  0  0  0
 16 19  1  0  0  0  0
 20 21  1  0  0  0  0
 20 22  1  0  0  0  0
 20 23  1  0  0  0  0
 24 25  4  0  0  0  0
 24 32  4  0  0  0  0
 25 26  4  0  0  0  0
 25 33  1  0  0  0  0
 26 27  1  0  0  0  0
 26 28  4  0  0  0  0
 28 29  1  0  0  0  0
 28 30  4  0  0  0  0
 30 31  1  0  0  0  0
 30 32  4  0  0  0  0
 32 43  1  0  0  0  0
 33 34  1  0  0  0  0
 33 35  1  0  0  0  0
 33 39  1  0  0  0  0
 35 36  1  0  0  0  0
 35 37  1  0  0  0  0
 35 38  1  0  0  0  0
 39 40  1  0  0  0  0
 39 41  1  0  0  0  0
 39 42  1  0  0  0  0
 43 44  1  0  0  0  0
 43 45  1  0  0  0  0
 43 49  1  0  0  0  0
 45 46  1  0  0  0  0
 45 47  1  0  0  0  0
 45 48  1  0  0  0  0
 49 50  1  0  0  0  0
 49 51  1  0  0  0  0
 49 52  1  0  0  0  0
 53 54  4  0  0  0  0
 53 61  4  0  0  0  0
 54 55  4  0  0  0  0
 54 62  1  0  0  0  0
 55 56  1  0  0  0  0
 55 57  4  0  0  0  0
 57 58  1  0  0  0  0
 57 59  4  0  0  0  0
 59 60  1  0  0  0  0
 59 61  4  0  0  0  0
 61 72  1  0  0  0  0
 62 63  1  0  0  0  0
 62 64  1  0  0  0  0
 62 68  1  0  0  0  0
 64 65  1  0  0  0  0
 64 66  1  0  0  0  0
 64 67  1  0  0  0  0
 68 69  1  0  0  0  0
 68 70  1  0  0  0  0
 68 71  1  0  0  0  0
 72 73  1  0  0  0  0
 72 74  1  0  0  0  0
 72 78  1  0  0  0  0
 74 75  1  0  0  0  0
 74 76  1  0  0  0  0
 74 77  1  0  0  0  0
 78 79  1  0  0  0  0
 78 80  1  0  0  0  0
 78 81  1  0  0  0  0
 82 83  1  0  0  0  0
 82 84  1  0  0  0  0
 82 85  1  0  0  0  0
 86 87  1  0  0  0  0
 86 88  1  0  0  0  0
 86 89  1  0  0  0  0
 90 91  1  0  0  0  0
 90 92  1  0  0  0  0
 90 93  1  0  0  0  0
 94 95  1  0  0  0  0
 94 96  1  0  0  0  0
 94 97  1  0  0  0  0
M  END
