# Supplementary material for: Biguanide Complexes of Boron and Aluminum
Source: Inorg Chem. 2026 Jun 4;65(24):13350–61. doi: 10.1021/acs.inorgchem.6c00595 (PMC13292212; doi:10.1021/acs.inorgchem.6c00595)
Supplement: Supplementary file 2 [file ic6c00595_si_002.zip › AlMe2dow4uu.mol]

chlupAl4_4

Created by GaussView 6.0.16
 89 92  0  0  0  0  0  0  0  0  0    0
    1.9109    2.2595   -0.7166 Al  0  0  0  0  0  0  0  0  0  0  0  0
   -2.8518   -3.7835    2.0232 O   0  0  0  0  0  0  0  0  0  0  0  0
   -3.6771   -0.9302   -1.7720 O   0  0  0  0  0  0  0  0  0  0  0  0
    0.1988    1.5470   -0.0633 N   0  0  0  0  0  0  0  0  0  0  0  0
    2.0399    0.3604   -0.2976 N   0  0  0  0  0  0  0  0  0  0  0  0
    0.2158   -0.7943    0.6520 N   0  0  0  0  0  0  0  0  0  0  0  0
   -1.4048   -2.2802    1.2242 N   0  0  0  0  0  0  0  0  0  0  0  0
   -1.7816   -0.8556   -0.6204 N   0  0  0  0  0  0  0  0  0  0  0  0
    0.7525    0.3243    0.0852 C   0  0  0  0  0  0  0  0  0  0  0  0
   -0.9707   -1.2446    0.3859 C   0  0  0  0  0  0  0  0  0  0  0  0
   -2.6286   -2.8427    1.1100 C   0  0  0  0  0  0  0  0  0  0  0  0
   -3.4825   -2.4178    0.1194 C   0  0  0  0  0  0  0  0  0  0  0  0
   -4.4618   -2.8452    0.0029 H   0  0  0  0  0  0  0  0  0  0  0  0
   -2.9687   -1.4052   -0.7391 C   0  0  0  0  0  0  0  0  0  0  0  0
   -4.1221   -4.4615    2.0193 C   0  0  0  0  0  0  0  0  0  0  0  0
   -4.0704   -5.1693    2.8422 H   0  0  0  0  0  0  0  0  0  0  0  0
   -4.2679   -4.9941    1.0770 H   0  0  0  0  0  0  0  0  0  0  0  0
   -4.9340   -3.7508    2.1882 H   0  0  0  0  0  0  0  0  0  0  0  0
   -5.0094   -1.4016   -2.0100 C   0  0  0  0  0  0  0  0  0  0  0  0
   -5.3571   -0.8498   -2.8803 H   0  0  0  0  0  0  0  0  0  0  0  0
   -5.6599   -1.1855   -1.1585 H   0  0  0  0  0  0  0  0  0  0  0  0
   -5.0154   -2.4722   -2.2317 H   0  0  0  0  0  0  0  0  0  0  0  0
   -1.0762    1.9190    0.4136 C   0  0  0  0  0  0  0  0  0  0  0  0
   -1.9947    2.4906   -0.5015 C   0  0  0  0  0  0  0  0  0  0  0  0
   -3.2896    2.7637   -0.0596 C   0  0  0  0  0  0  0  0  0  0  0  0
   -4.0142    3.1813   -0.7477 H   0  0  0  0  0  0  0  0  0  0  0  0
   -3.6728    2.5169    1.2573 C   0  0  0  0  0  0  0  0  0  0  0  0
   -4.6881    2.7256    1.5776 H   0  0  0  0  0  0  0  0  0  0  0  0
   -2.7317    2.0563    2.1696 C   0  0  0  0  0  0  0  0  0  0  0  0
   -3.0126    1.9416    3.2108 H   0  0  0  0  0  0  0  0  0  0  0  0
   -1.4178    1.7761    1.7776 C   0  0  0  0  0  0  0  0  0  0  0  0
   -1.5636    2.8201   -1.9281 C   0  0  0  0  0  0  0  0  0  0  0  0
   -0.5230    3.1483   -1.8738 H   0  0  0  0  0  0  0  0  0  0  0  0
   -2.3536    3.9797   -2.5533 C   0  0  0  0  0  0  0  0  0  0  0  0
   -1.8885    4.2714   -3.4992 H   0  0  0  0  0  0  0  0  0  0  0  0
   -2.3740    4.8555   -1.8989 H   0  0  0  0  0  0  0  0  0  0  0  0
   -3.3874    3.6972   -2.7749 H   0  0  0  0  0  0  0  0  0  0  0  0
   -1.5973    1.5931   -2.8546 C   0  0  0  0  0  0  0  0  0  0  0  0
   -1.2207    1.8620   -3.8466 H   0  0  0  0  0  0  0  0  0  0  0  0
   -2.6189    1.2174   -2.9564 H   0  0  0  0  0  0  0  0  0  0  0  0
   -0.9952    0.7806   -2.4542 H   0  0  0  0  0  0  0  0  0  0  0  0
   -0.3741    1.4587    2.8433 C   0  0  0  0  0  0  0  0  0  0  0  0
    0.5340    1.1188    2.3513 H   0  0  0  0  0  0  0  0  0  0  0  0
   -0.0068    2.7433    3.6116 C   0  0  0  0  0  0  0  0  0  0  0  0
    0.7816    2.5397    4.3433 H   0  0  0  0  0  0  0  0  0  0  0  0
   -0.8743    3.1421    4.1464 H   0  0  0  0  0  0  0  0  0  0  0  0
    0.3545    3.5156    2.9281 H   0  0  0  0  0  0  0  0  0  0  0  0
   -0.8068    0.3486    3.8131 C   0  0  0  0  0  0  0  0  0  0  0  0
    0.0192    0.0875    4.4808 H   0  0  0  0  0  0  0  0  0  0  0  0
   -1.1049   -0.5510    3.2722 H   0  0  0  0  0  0  0  0  0  0  0  0
   -1.6491    0.6613    4.4372 H   0  0  0  0  0  0  0  0  0  0  0  0
    2.8343   -0.8004   -0.4603 C   0  0  0  0  0  0  0  0  0  0  0  0
    3.9384   -0.9878    0.4025 C   0  0  0  0  0  0  0  0  0  0  0  0
    4.7543   -2.1046    0.2129 C   0  0  0  0  0  0  0  0  0  0  0  0
    5.6050   -2.2672    0.8635 H   0  0  0  0  0  0  0  0  0  0  0  0
    4.4907   -3.0221   -0.8019 C   0  0  0  0  0  0  0  0  0  0  0  0
    5.1360   -3.8835   -0.9370 H   0  0  0  0  0  0  0  0  0  0  0  0
    3.4018   -2.8270   -1.6427 C   0  0  0  0  0  0  0  0  0  0  0  0
    3.2092   -3.5399   -2.4372 H   0  0  0  0  0  0  0  0  0  0  0  0
    2.5582   -1.7205   -1.4932 C   0  0  0  0  0  0  0  0  0  0  0  0
    4.1723   -0.0159    1.5517 C   0  0  0  0  0  0  0  0  0  0  0  0
    3.8617    0.9725    1.2084 H   0  0  0  0  0  0  0  0  0  0  0  0
    3.2694   -0.3845    2.7463 C   0  0  0  0  0  0  0  0  0  0  0  0
    3.3453    0.3700    3.5358 H   0  0  0  0  0  0  0  0  0  0  0  0
    3.5716   -1.3498    3.1662 H   0  0  0  0  0  0  0  0  0  0  0  0
    2.2250   -0.4638    2.4408 H   0  0  0  0  0  0  0  0  0  0  0  0
    5.6372    0.0956    1.9938 C   0  0  0  0  0  0  0  0  0  0  0  0
    5.7418    0.8998    2.7276 H   0  0  0  0  0  0  0  0  0  0  0  0
    6.2946    0.3188    1.1490 H   0  0  0  0  0  0  0  0  0  0  0  0
    5.9941   -0.8240    2.4675 H   0  0  0  0  0  0  0  0  0  0  0  0
    1.4047   -1.5213   -2.4683 C   0  0  0  0  0  0  0  0  0  0  0  0
    0.8052   -0.6794   -2.1260 H   0  0  0  0  0  0  0  0  0  0  0  0
    0.4711   -2.7423   -2.5243 C   0  0  0  0  0  0  0  0  0  0  0  0
   -0.4043   -2.5193   -3.1410 H   0  0  0  0  0  0  0  0  0  0  0  0
    0.1230   -3.0153   -1.5255 H   0  0  0  0  0  0  0  0  0  0  0  0
    0.9727   -3.6134   -2.9560 H   0  0  0  0  0  0  0  0  0  0  0  0
    1.9255   -1.1580   -3.8706 C   0  0  0  0  0  0  0  0  0  0  0  0
    1.0901   -0.9672   -4.5515 H   0  0  0  0  0  0  0  0  0  0  0  0
    2.5271   -1.9704   -4.2897 H   0  0  0  0  0  0  0  0  0  0  0  0
    2.5459   -0.2594   -3.8348 H   0  0  0  0  0  0  0  0  0  0  0  0
    2.0462    2.6400   -2.6489 C   0  0  0  0  0  0  0  0  0  0  0  0
    3.0744    2.4906   -3.0025 H   0  0  0  0  0  0  0  0  0  0  0  0
    1.7751    3.6736   -2.8954 H   0  0  0  0  0  0  0  0  0  0  0  0
    1.4012    1.9808   -3.2389 H   0  0  0  0  0  0  0  0  0  0  0  0
    2.7528    3.4706    0.5978 C   0  0  0  0  0  0  0  0  0  0  0  0
    3.8333    3.5715    0.4374 H   0  0  0  0  0  0  0  0  0  0  0  0
    2.6059    3.1189    1.6253 H   0  0  0  0  0  0  0  0  0  0  0  0
    2.3299    4.4814    0.5382 H   0  0  0  0  0  0  0  0  0  0  0  0
   -0.7771   -2.5904    1.9554 H   0  0  0  0  0  0  0  0  0  0  0  0
  1  4  1  0  0  0  0
  1  5  1  0  0  0  0
  1 81  1  0  0  0  0
  1 85  1  0  0  0  0
  2 11  4  0  0  0  0
  2 15  1  0  0  0  0
  3 14  4  0  0  0  0
  3 19  1  0  0  0  0
  4  9  4  0  0  0  0
  4 23  1  0  0  0  0
  5  9  4  0  0  0  0
  5 52  1  0  0  0  0
  6  9  4  0  0  0  0
  6 10  2  0  0  0  0
  7 10  1  0  0  0  0
  7 11  4  0  0  0  0
  7 89  1  0  0  0  0
  8 10  4  0  0  0  0
  8 14  2  0  0  0  0
 11 12  2  0  0  0  0
 12 13  1  0  0  0  0
 12 14  4  0  0  0  0
 15 16  1  0  0  0  0
 15 17  1  0  0  0  0
 15 18  1  0  0  0  0
 19 20  1  0  0  0  0
 19 21  1  0  0  0  0
 19 22  1  0  0  0  0
 23 24  4  0  0  0  0
 23 31  4  0  0  0  0
 24 25  4  0  0  0  0
 24 32  1  0  0  0  0
 25 26  1  0  0  0  0
 25 27  4  0  0  0  0
 27 28  1  0  0  0  0
 27 29  4  0  0  0  0
 29 30  1  0  0  0  0
 29 31  4  0  0  0  0
 31 42  1  0  0  0  0
 32 33  1  0  0  0  0
 32 34  1  0  0  0  0
 32 38  1  0  0  0  0
 34 35  1  0  0  0  0
 34 36  1  0  0  0  0
 34 37  1  0  0  0  0
 38 39  1  0  0  0  0
 38 40  1  0  0  0  0
 38 41  1  0  0  0  0
 42 43  1  0  0  0  0
 42 44  1  0  0  0  0
 42 48  1  0  0  0  0
 44 45  1  0  0  0  0
 44 46  1  0  0  0  0
 44 47  1  0  0  0  0
 48 49  1  0  0  0  0
 48 50  1  0  0  0  0
 48 51  1  0  0  0  0
 52 53  4  0  0  0  0
 52 60  4  0  0  0  0
 53 54  4  0  0  0  0
 53 61  1  0  0  0  0
 54 55  1  0  0  0  0
 54 56  4  0  0  0  0
 56 57  1  0  0  0  0
 56 58  4  0  0  0  0
 58 59  1  0  0  0  0
 58 60  4  0  0  0  0
 60 71  1  0  0  0  0
 61 62  1  0  0  0  0
 61 63  1  0  0  0  0
 61 67  1  0  0  0  0
 63 64  1  0  0  0  0
 63 65  1  0  0  0  0
 63 66  1  0  0  0  0
 67 68  1  0  0  0  0
 67 69  1  0  0  0  0
 67 70  1  0  0  0  0
 71 72  1  0  0  0  0
 71 73  1  0  0  0  0
 71 77  1  0  0  0  0
 73 74  1  0  0  0  0
 73 75  1  0  0  0  0
 73 76  1  0  0  0  0
 77 78  1  0  0  0  0
 77 79  1  0  0  0  0
 77 80  1  0  0  0  0
 81 82  1  0  0  0  0
 81 83  1  0  0  0  0
 81 84  1  0  0  0  0
 85 86  1  0  0  0  0
 85 87  1  0  0  0  0
 85 88  1  0  0  0  0
M  END
