# Supplementary material for: Biguanide Complexes of Boron and Aluminum
Source: Inorg Chem. 2026 Jun 4;65(24):13350–61. doi: 10.1021/acs.inorgchem.6c00595 (PMC13292212; doi:10.1021/acs.inorgchem.6c00595)
Supplement: Supplementary file 2 [file ic6c00595_si_002.zip › AlMe2down4.mol]

chlupAl4_4

Created by GaussView 6.0.16
 89 92  0  0  0  0  0  0  0  0  0    0
   -1.0285   -2.7448    0.4204 Al  0  0  0  0  0  0  0  0  0  0  0  0
    1.0633    5.2685    0.0015 O   0  0  0  0  0  0  0  0  0  0  0  0
    3.9287    1.9723   -1.6281 O   0  0  0  0  0  0  0  0  0  0  0  0
    0.4269   -1.3872    0.3223 N   0  0  0  0  0  0  0  0  0  0  0  0
   -1.7198   -0.9579    0.0713 N   0  0  0  0  0  0  0  0  0  0  0  0
   -0.3473    0.9253   -0.0427 N   0  0  0  0  0  0  0  0  0  0  0  0
    0.3745    3.0662   -0.0275 N   0  0  0  0  0  0  0  0  0  0  0  0
    1.8286    1.3588   -0.8575 N   0  0  0  0  0  0  0  0  0  0  0  0
   -0.4795   -0.4361    0.0980 C   0  0  0  0  0  0  0  0  0  0  0  0
    0.6983    1.7999   -0.3211 C   0  0  0  0  0  0  0  0  0  0  0  0
    1.3142    3.9792   -0.2677 C   0  0  0  0  0  0  0  0  0  0  0  0
    2.5629    3.6527   -0.7873 C   0  0  0  0  0  0  0  0  0  0  0  0
    3.3219    4.3950   -0.9809 H   0  0  0  0  0  0  0  0  0  0  0  0
    2.7552    2.3050   -1.0806 C   0  0  0  0  0  0  0  0  0  0  0  0
   -0.2247    5.6076    0.5491 C   0  0  0  0  0  0  0  0  0  0  0  0
   -0.1962    6.6862    0.6884 H   0  0  0  0  0  0  0  0  0  0  0  0
   -0.3834    5.1031    1.5037 H   0  0  0  0  0  0  0  0  0  0  0  0
   -1.0236    5.3336   -0.1420 H   0  0  0  0  0  0  0  0  0  0  0  0
    4.1148    0.6194   -2.0825 C   0  0  0  0  0  0  0  0  0  0  0  0
    5.1307    0.5890   -2.4714 H   0  0  0  0  0  0  0  0  0  0  0  0
    3.3983    0.3875   -2.8711 H   0  0  0  0  0  0  0  0  0  0  0  0
    3.9952   -0.0845   -1.2623 H   0  0  0  0  0  0  0  0  0  0  0  0
    1.7751   -1.2761    0.7391 C   0  0  0  0  0  0  0  0  0  0  0  0
    2.7255   -2.0667    0.0454 C   0  0  0  0  0  0  0  0  0  0  0  0
    4.0610   -2.0037    0.4420 C   0  0  0  0  0  0  0  0  0  0  0  0
    4.8055   -2.5924   -0.0789 H   0  0  0  0  0  0  0  0  0  0  0  0
    4.4617   -1.1879    1.4982 C   0  0  0  0  0  0  0  0  0  0  0  0
    5.5074   -1.1372    1.7808 H   0  0  0  0  0  0  0  0  0  0  0  0
    3.5097   -0.4716    2.2098 C   0  0  0  0  0  0  0  0  0  0  0  0
    3.8197    0.1150    3.0670 H   0  0  0  0  0  0  0  0  0  0  0  0
    2.1527   -0.5227    1.8703 C   0  0  0  0  0  0  0  0  0  0  0  0
    2.2779   -2.9695   -1.0999 C   0  0  0  0  0  0  0  0  0  0  0  0
    1.3386   -3.4303   -0.7877 H   0  0  0  0  0  0  0  0  0  0  0  0
    3.2426   -4.1226   -1.4053 C   0  0  0  0  0  0  0  0  0  0  0  0
    2.7901   -4.7932   -2.1410 H   0  0  0  0  0  0  0  0  0  0  0  0
    3.4714   -4.7063   -0.5097 H   0  0  0  0  0  0  0  0  0  0  0  0
    4.1858   -3.7650   -1.8292 H   0  0  0  0  0  0  0  0  0  0  0  0
    1.9759   -2.1753   -2.3853 C   0  0  0  0  0  0  0  0  0  0  0  0
    1.4376   -2.8035   -3.1009 H   0  0  0  0  0  0  0  0  0  0  0  0
    2.9073   -1.8529   -2.8580 H   0  0  0  0  0  0  0  0  0  0  0  0
    1.3757   -1.2890   -2.1791 H   0  0  0  0  0  0  0  0  0  0  0  0
    1.1382    0.1249    2.8062 C   0  0  0  0  0  0  0  0  0  0  0  0
    0.1579    0.0983    2.3355 H   0  0  0  0  0  0  0  0  0  0  0  0
    1.0235   -0.6998    4.1034 C   0  0  0  0  0  0  0  0  0  0  0  0
    0.2451   -0.2853    4.7517 H   0  0  0  0  0  0  0  0  0  0  0  0
    1.9677   -0.6895    4.6558 H   0  0  0  0  0  0  0  0  0  0  0  0
    0.7701   -1.7397    3.8862 H   0  0  0  0  0  0  0  0  0  0  0  0
    1.4537    1.5956    3.1266 C   0  0  0  0  0  0  0  0  0  0  0  0
    0.6420    2.0332    3.7150 H   0  0  0  0  0  0  0  0  0  0  0  0
    1.5720    2.1916    2.2209 H   0  0  0  0  0  0  0  0  0  0  0  0
    2.3718    1.6889    3.7130 H   0  0  0  0  0  0  0  0  0  0  0  0
   -2.8518   -0.2554   -0.4178 C   0  0  0  0  0  0  0  0  0  0  0  0
   -3.8888    0.0616    0.4899 C   0  0  0  0  0  0  0  0  0  0  0  0
   -5.0048    0.7495    0.0087 C   0  0  0  0  0  0  0  0  0  0  0  0
   -5.8120    1.0054    0.6837 H   0  0  0  0  0  0  0  0  0  0  0  0
   -5.0990    1.1168   -1.3314 C   0  0  0  0  0  0  0  0  0  0  0  0
   -5.9717    1.6542   -1.6859 H   0  0  0  0  0  0  0  0  0  0  0  0
   -4.0794    0.7850   -2.2152 C   0  0  0  0  0  0  0  0  0  0  0  0
   -4.1696    1.0602   -3.2602 H   0  0  0  0  0  0  0  0  0  0  0  0
   -2.9451    0.0895   -1.7842 C   0  0  0  0  0  0  0  0  0  0  0  0
   -3.7555   -0.3075    1.9628 C   0  0  0  0  0  0  0  0  0  0  0  0
   -3.1795   -1.2336    2.0136 H   0  0  0  0  0  0  0  0  0  0  0  0
   -2.9531    0.7680    2.7213 C   0  0  0  0  0  0  0  0  0  0  0  0
   -2.8148    0.4793    3.7675 H   0  0  0  0  0  0  0  0  0  0  0  0
   -3.4789    1.7275    2.6976 H   0  0  0  0  0  0  0  0  0  0  0  0
   -1.9633    0.9146    2.2851 H   0  0  0  0  0  0  0  0  0  0  0  0
   -5.0979   -0.5663    2.6607 C   0  0  0  0  0  0  0  0  0  0  0  0
   -4.9218   -0.9617    3.6647 H   0  0  0  0  0  0  0  0  0  0  0  0
   -5.7010   -1.2927    2.1098 H   0  0  0  0  0  0  0  0  0  0  0  0
   -5.6861    0.3494    2.7712 H   0  0  0  0  0  0  0  0  0  0  0  0
   -1.8733   -0.3016   -2.7945 C   0  0  0  0  0  0  0  0  0  0  0  0
   -1.0750   -0.8205   -2.2645 H   0  0  0  0  0  0  0  0  0  0  0  0
   -1.2471    0.9260   -3.4793 C   0  0  0  0  0  0  0  0  0  0  0  0
   -0.4302    0.6161   -4.1373 H   0  0  0  0  0  0  0  0  0  0  0  0
   -0.8430    1.6272   -2.7460 H   0  0  0  0  0  0  0  0  0  0  0  0
   -1.9821    1.4608   -4.0877 H   0  0  0  0  0  0  0  0  0  0  0  0
   -2.4284   -1.2929   -3.8332 C   0  0  0  0  0  0  0  0  0  0  0  0
   -1.6338   -1.6127   -4.5140 H   0  0  0  0  0  0  0  0  0  0  0  0
   -3.2225   -0.8381   -4.4324 H   0  0  0  0  0  0  0  0  0  0  0  0
   -2.8365   -2.1815   -3.3459 H   0  0  0  0  0  0  0  0  0  0  0  0
   -1.2443   -3.9392   -1.1335 C   0  0  0  0  0  0  0  0  0  0  0  0
   -2.3019   -4.1993   -1.2689 H   0  0  0  0  0  0  0  0  0  0  0  0
   -0.6996   -4.8840   -1.0227 H   0  0  0  0  0  0  0  0  0  0  0  0
   -0.9067   -3.4706   -2.0637 H   0  0  0  0  0  0  0  0  0  0  0  0
   -1.2817   -3.4054    2.2589 C   0  0  0  0  0  0  0  0  0  0  0  0
   -2.2232   -3.9573    2.3671 H   0  0  0  0  0  0  0  0  0  0  0  0
   -1.2940   -2.5897    2.9895 H   0  0  0  0  0  0  0  0  0  0  0  0
   -0.4784   -4.0917    2.5537 H   0  0  0  0  0  0  0  0  0  0  0  0
   -1.2214    1.4235    0.0760 H   0  0  0  0  0  0  0  0  0  0  0  0
  1  4  1  0  0  0  0
  1  5  1  0  0  0  0
  1 81  1  0  0  0  0
  1 85  1  0  0  0  0
  2 11  4  0  0  0  0
  2 15  1  0  0  0  0
  3 14  4  0  0  0  0
  3 19  1  0  0  0  0
  4  9  4  0  0  0  0
  4 23  1  0  0  0  0
  5  9  4  0  0  0  0
  5 52  1  0  0  0  0
  6  9  4  0  0  0  0
  6 10  1  0  0  0  0
  6 89  1  0  0  0  0
  7 10  4  0  0  0  0
  7 11  4  0  0  0  0
  8 10  4  0  0  0  0
  8 14  4  0  0  0  0
 11 12  4  0  0  0  0
 12 13  1  0  0  0  0
 12 14  4  0  0  0  0
 15 16  1  0  0  0  0
 15 17  1  0  0  0  0
 15 18  1  0  0  0  0
 19 20  1  0  0  0  0
 19 21  1  0  0  0  0
 19 22  1  0  0  0  0
 23 24  4  0  0  0  0
 23 31  4  0  0  0  0
 24 25  4  0  0  0  0
 24 32  1  0  0  0  0
 25 26  1  0  0  0  0
 25 27  4  0  0  0  0
 27 28  1  0  0  0  0
 27 29  4  0  0  0  0
 29 30  1  0  0  0  0
 29 31  4  0  0  0  0
 31 42  1  0  0  0  0
 32 33  1  0  0  0  0
 32 34  1  0  0  0  0
 32 38  1  0  0  0  0
 34 35  1  0  0  0  0
 34 36  1  0  0  0  0
 34 37  1  0  0  0  0
 38 39  1  0  0  0  0
 38 40  1  0  0  0  0
 38 41  1  0  0  0  0
 42 43  1  0  0  0  0
 42 44  1  0  0  0  0
 42 48  1  0  0  0  0
 44 45  1  0  0  0  0
 44 46  1  0  0  0  0
 44 47  1  0  0  0  0
 48 49  1  0  0  0  0
 48 50  1  0  0  0  0
 48 51  1  0  0  0  0
 52 53  4  0  0  0  0
 52 60  4  0  0  0  0
 53 54  4  0  0  0  0
 53 61  1  0  0  0  0
 54 55  1  0  0  0  0
 54 56  4  0  0  0  0
 56 57  1  0  0  0  0
 56 58  4  0  0  0  0
 58 59  1  0  0  0  0
 58 60  4  0  0  0  0
 60 71  1  0  0  0  0
 61 62  1  0  0  0  0
 61 63  1  0  0  0  0
 61 67  1  0  0  0  0
 63 64  1  0  0  0  0
 63 65  1  0  0  0  0
 63 66  1  0  0  0  0
 67 68  1  0  0  0  0
 67 69  1  0  0  0  0
 67 70  1  0  0  0  0
 71 72  1  0  0  0  0
 71 73  1  0  0  0  0
 71 77  1  0  0  0  0
 73 74  1  0  0  0  0
 73 75  1  0  0  0  0
 73 76  1  0  0  0  0
 77 78  1  0  0  0  0
 77 79  1  0  0  0  0
 77 80  1  0  0  0  0
 81 82  1  0  0  0  0
 81 83  1  0  0  0  0
 81 84  1  0  0  0  0
 85 86  1  0  0  0  0
 85 87  1  0  0  0  0
 85 88  1  0  0  0  0
M  END
