# Supplementary material for: Biguanide Complexes of Boron and Aluminum
Source: Inorg Chem. 2026 Jun 4;65(24):13350–61. doi: 10.1021/acs.inorgchem.6c00595 (PMC13292212; doi:10.1021/acs.inorgchem.6c00595)
Supplement: Supplementary file 2 [file ic6c00595_si_002.zip › AlMe2down4ud.mol]

chlupAl4_4

Created by GaussView 6.0.16
 89 92  0  0  0  0  0  0  0  0  0    0
   -1.7403   -2.4646    0.1247 Al  0  0  0  0  0  0  0  0  0  0  0  0
    2.2571    4.6409    0.9088 O   0  0  0  0  0  0  0  0  0  0  0  0
    3.9208    1.2197   -1.8989 O   0  0  0  0  0  0  0  0  0  0  0  0
   -0.0140   -1.5187    0.3118 N   0  0  0  0  0  0  0  0  0  0  0  0
   -1.9531   -0.5464   -0.0610 N   0  0  0  0  0  0  0  0  0  0  0  0
   -0.1854    0.9352    0.3218 N   0  0  0  0  0  0  0  0  0  0  0  0
    1.1522    2.7359    0.5095 N   0  0  0  0  0  0  0  0  0  0  0  0
    1.8876    0.9566   -0.8654 N   0  0  0  0  0  0  0  0  0  0  0  0
   -0.6408   -0.3313    0.1564 C   0  0  0  0  0  0  0  0  0  0  0  0
    0.9456    1.4602   -0.0284 C   0  0  0  0  0  0  0  0  0  0  0  0
    2.2679    3.4707    0.2754 C   0  0  0  0  0  0  0  0  0  0  0  0
    3.2399    2.9609   -0.5410 C   0  0  0  0  0  0  0  0  0  0  0  0
    4.1544    3.4767   -0.7789 H   0  0  0  0  0  0  0  0  0  0  0  0
    2.9670    1.6780   -1.0904 C   0  0  0  0  0  0  0  0  0  0  0  0
    3.3909    5.5134    0.7433 C   0  0  0  0  0  0  0  0  0  0  0  0
    3.1661    6.3921    1.3420 H   0  0  0  0  0  0  0  0  0  0  0  0
    3.5059    5.7942   -0.3059 H   0  0  0  0  0  0  0  0  0  0  0  0
    4.2993    5.0313    1.1110 H   0  0  0  0  0  0  0  0  0  0  0  0
    3.7349   -0.0789   -2.4996 C   0  0  0  0  0  0  0  0  0  0  0  0
    4.6373   -0.2518   -3.0819 H   0  0  0  0  0  0  0  0  0  0  0  0
    2.8553   -0.0714   -3.1424 H   0  0  0  0  0  0  0  0  0  0  0  0
    3.6157   -0.8364   -1.7267 H   0  0  0  0  0  0  0  0  0  0  0  0
    1.3257   -1.7137    0.7052 C   0  0  0  0  0  0  0  0  0  0  0  0
    2.1236   -2.5809   -0.0846 C   0  0  0  0  0  0  0  0  0  0  0  0
    3.4730   -2.7268    0.2378 C   0  0  0  0  0  0  0  0  0  0  0  0
    4.1023   -3.3727   -0.3622 H   0  0  0  0  0  0  0  0  0  0  0  0
    4.0312   -2.0610    1.3274 C   0  0  0  0  0  0  0  0  0  0  0  0
    5.0863   -2.1724    1.5525 H   0  0  0  0  0  0  0  0  0  0  0  0
    3.2146   -1.3014    2.1553 C   0  0  0  0  0  0  0  0  0  0  0  0
    3.6373   -0.8530    3.0472 H   0  0  0  0  0  0  0  0  0  0  0  0
    1.8508   -1.1396    1.8855 C   0  0  0  0  0  0  0  0  0  0  0  0
    1.4957   -3.3587   -1.2379 C   0  0  0  0  0  0  0  0  0  0  0  0
    0.4964   -3.6485   -0.9073 H   0  0  0  0  0  0  0  0  0  0  0  0
    2.2292   -4.6625   -1.5817 C   0  0  0  0  0  0  0  0  0  0  0  0
    1.6443   -5.2306   -2.3105 H   0  0  0  0  0  0  0  0  0  0  0  0
    2.3734   -5.2893   -0.6978 H   0  0  0  0  0  0  0  0  0  0  0  0
    3.2101   -4.4749   -2.0290 H   0  0  0  0  0  0  0  0  0  0  0  0
    1.3116   -2.5043   -2.5052 C   0  0  0  0  0  0  0  0  0  0  0  0
    0.6467   -3.0105   -3.2101 H   0  0  0  0  0  0  0  0  0  0  0  0
    2.2726   -2.3559   -3.0045 H   0  0  0  0  0  0  0  0  0  0  0  0
    0.8904   -1.5270   -2.2695 H   0  0  0  0  0  0  0  0  0  0  0  0
    0.9546   -0.4932    2.9370 C   0  0  0  0  0  0  0  0  0  0  0  0
    0.0037   -0.2355    2.4784 H   0  0  0  0  0  0  0  0  0  0  0  0
    0.6507   -1.5170    4.0489 C   0  0  0  0  0  0  0  0  0  0  0  0
   -0.0381   -1.0904    4.7850 H   0  0  0  0  0  0  0  0  0  0  0  0
    1.5681   -1.8110    4.5682 H   0  0  0  0  0  0  0  0  0  0  0  0
    0.1914   -2.4174    3.6345 H   0  0  0  0  0  0  0  0  0  0  0  0
    1.5308    0.8003    3.5341 C   0  0  0  0  0  0  0  0  0  0  0  0
    0.7876    1.2784    4.1788 H   0  0  0  0  0  0  0  0  0  0  0  0
    1.8119    1.5103    2.7539 H   0  0  0  0  0  0  0  0  0  0  0  0
    2.4166    0.6065    4.1457 H   0  0  0  0  0  0  0  0  0  0  0  0
   -2.8443    0.4746   -0.4698 C   0  0  0  0  0  0  0  0  0  0  0  0
   -3.8758    0.8698    0.4125 C   0  0  0  0  0  0  0  0  0  0  0  0
   -4.7792    1.8470   -0.0098 C   0  0  0  0  0  0  0  0  0  0  0  0
   -5.5764    2.1653    0.6509 H   0  0  0  0  0  0  0  0  0  0  0  0
   -4.6723    2.4272   -1.2720 C   0  0  0  0  0  0  0  0  0  0  0  0
   -5.3835    3.1844   -1.5840 H   0  0  0  0  0  0  0  0  0  0  0  0
   -3.6561    2.0276   -2.1311 C   0  0  0  0  0  0  0  0  0  0  0  0
   -3.5863    2.4745   -3.1170 H   0  0  0  0  0  0  0  0  0  0  0  0
   -2.7307    1.0485   -1.7534 C   0  0  0  0  0  0  0  0  0  0  0  0
   -3.9412    0.2773    1.8142 C   0  0  0  0  0  0  0  0  0  0  0  0
   -3.6011   -0.7575    1.7448 H   0  0  0  0  0  0  0  0  0  0  0  0
   -2.9591    1.0140    2.7472 C   0  0  0  0  0  0  0  0  0  0  0  0
   -2.9176    0.5274    3.7269 H   0  0  0  0  0  0  0  0  0  0  0  0
   -3.2813    2.0504    2.8940 H   0  0  0  0  0  0  0  0  0  0  0  0
   -1.9536    1.0316    2.3241 H   0  0  0  0  0  0  0  0  0  0  0  0
   -5.3498    0.2523    2.4216 C   0  0  0  0  0  0  0  0  0  0  0  0
   -5.3358   -0.3009    3.3649 H   0  0  0  0  0  0  0  0  0  0  0  0
   -6.0658   -0.2335    1.7532 H   0  0  0  0  0  0  0  0  0  0  0  0
   -5.7198    1.2584    2.6413 H   0  0  0  0  0  0  0  0  0  0  0  0
   -1.6633    0.6042   -2.7458 C   0  0  0  0  0  0  0  0  0  0  0  0
   -1.0036   -0.1023   -2.2439 H   0  0  0  0  0  0  0  0  0  0  0  0
   -0.7914    1.7772   -3.2253 C   0  0  0  0  0  0  0  0  0  0  0  0
    0.0240    1.4108   -3.8562 H   0  0  0  0  0  0  0  0  0  0  0  0
   -0.3532    2.3110   -2.3794 H   0  0  0  0  0  0  0  0  0  0  0  0
   -1.3719    2.4943   -3.8131 H   0  0  0  0  0  0  0  0  0  0  0  0
   -2.2915   -0.1427   -3.9362 C   0  0  0  0  0  0  0  0  0  0  0  0
   -1.5130   -0.5052   -4.6148 H   0  0  0  0  0  0  0  0  0  0  0  0
   -2.9589    0.5115   -4.5053 H   0  0  0  0  0  0  0  0  0  0  0  0
   -2.8715   -1.0031   -3.5937 H   0  0  0  0  0  0  0  0  0  0  0  0
   -2.1161   -3.4462   -1.5469 C   0  0  0  0  0  0  0  0  0  0  0  0
   -3.1994   -3.4800   -1.7220 H   0  0  0  0  0  0  0  0  0  0  0  0
   -1.7697   -4.4862   -1.5243 H   0  0  0  0  0  0  0  0  0  0  0  0
   -1.6643   -2.9658   -2.4203 H   0  0  0  0  0  0  0  0  0  0  0  0
   -2.3200   -3.2324    1.8504 C   0  0  0  0  0  0  0  0  0  0  0  0
   -3.3913   -3.4685    1.8579 H   0  0  0  0  0  0  0  0  0  0  0  0
   -2.1287   -2.5517    2.6873 H   0  0  0  0  0  0  0  0  0  0  0  0
   -1.7904   -4.1687    2.0677 H   0  0  0  0  0  0  0  0  0  0  0  0
    0.4286    3.1026    1.1146 H   0  0  0  0  0  0  0  0  0  0  0  0
  1  4  1  0  0  0  0
  1  5  1  0  0  0  0
  1 81  1  0  0  0  0
  1 85  1  0  0  0  0
  2 11  4  0  0  0  0
  2 15  1  0  0  0  0
  3 14  4  0  0  0  0
  3 19  1  0  0  0  0
  4  9  4  0  0  0  0
  4 23  1  0  0  0  0
  5  9  4  0  0  0  0
  5 52  1  0  0  0  0
  6  9  4  0  0  0  0
  6 10  2  0  0  0  0
  7 10  1  0  0  0  0
  7 11  4  0  0  0  0
  7 89  1  0  0  0  0
  8 10  4  0  0  0  0
  8 14  2  0  0  0  0
 11 12  2  0  0  0  0
 12 13  1  0  0  0  0
 12 14  4  0  0  0  0
 15 16  1  0  0  0  0
 15 17  1  0  0  0  0
 15 18  1  0  0  0  0
 19 20  1  0  0  0  0
 19 21  1  0  0  0  0
 19 22  1  0  0  0  0
 23 24  4  0  0  0  0
 23 31  4  0  0  0  0
 24 25  4  0  0  0  0
 24 32  1  0  0  0  0
 25 26  1  0  0  0  0
 25 27  4  0  0  0  0
 27 28  1  0  0  0  0
 27 29  4  0  0  0  0
 29 30  1  0  0  0  0
 29 31  4  0  0  0  0
 31 42  1  0  0  0  0
 32 33  1  0  0  0  0
 32 34  1  0  0  0  0
 32 38  1  0  0  0  0
 34 35  1  0  0  0  0
 34 36  1  0  0  0  0
 34 37  1  0  0  0  0
 38 39  1  0  0  0  0
 38 40  1  0  0  0  0
 38 41  1  0  0  0  0
 42 43  1  0  0  0  0
 42 44  1  0  0  0  0
 42 48  1  0  0  0  0
 44 45  1  0  0  0  0
 44 46  1  0  0  0  0
 44 47  1  0  0  0  0
 48 49  1  0  0  0  0
 48 50  1  0  0  0  0
 48 51  1  0  0  0  0
 52 53  4  0  0  0  0
 52 60  4  0  0  0  0
 53 54  4  0  0  0  0
 53 61  1  0  0  0  0
 54 55  1  0  0  0  0
 54 56  4  0  0  0  0
 56 57  1  0  0  0  0
 56 58  4  0  0  0  0
 58 59  1  0  0  0  0
 58 60  4  0  0  0  0
 60 71  1  0  0  0  0
 61 62  1  0  0  0  0
 61 63  1  0  0  0  0
 61 67  1  0  0  0  0
 63 64  1  0  0  0  0
 63 65  1  0  0  0  0
 63 66  1  0  0  0  0
 67 68  1  0  0  0  0
 67 69  1  0  0  0  0
 67 70  1  0  0  0  0
 71 72  1  0  0  0  0
 71 73  1  0  0  0  0
 71 77  1  0  0  0  0
 73 74  1  0  0  0  0
 73 75  1  0  0  0  0
 73 76  1  0  0  0  0
 77 78  1  0  0  0  0
 77 79  1  0  0  0  0
 77 80  1  0  0  0  0
 81 82  1  0  0  0  0
 81 83  1  0  0  0  0
 81 84  1  0  0  0  0
 85 86  1  0  0  0  0
 85 87  1  0  0  0  0
 85 88  1  0  0  0  0
M  END
