# Supplementary material for: Biguanide Complexes of Boron and Aluminum
Source: Inorg Chem. 2026 Jun 4;65(24):13350–61. doi: 10.1021/acs.inorgchem.6c00595 (PMC13292212; doi:10.1021/acs.inorgchem.6c00595)
Supplement: Supplementary file 2 [file ic6c00595_si_002.zip › AlMeCl)2v44.mol]

mo_tch211115Al1

Created by GaussView 6.0.16
 91 95  0  0  0  0  0  0  0  0  0    0
    1.3155    2.2917   -0.1161 Al  0  0  0  0  0  0  0  0  0  0  0  0
    1.7361    2.3779   -2.2171 Cl  0  0  0  0  0  0  0  0  0  0  0  0
   -1.1925    5.1124    0.1270 O   0  0  0  0  0  0  0  0  0  0  0  0
    0.1494    0.7933    0.2649 N   0  0  0  0  0  0  0  0  0  0  0  0
    0.2295   -0.5478    0.0218 C   0  0  0  0  0  0  0  0  0  0  0  0
    0.6647   -2.8198   -0.4862 Al  0  0  0  0  0  0  0  0  0  0  0  0
   -4.1840    1.9302    1.7187 O   0  0  0  0  0  0  0  0  0  0  0  0
   -0.5637    2.8724    0.2392 N   0  0  0  0  0  0  0  0  0  0  0  0
   -0.9416    1.5796    0.5258 C   0  0  0  0  0  0  0  0  0  0  0  0
   -2.1012    1.2120    1.0275 N   0  0  0  0  0  0  0  0  0  0  0  0
   -1.4720    3.8467    0.4178 C   0  0  0  0  0  0  0  0  0  0  0  0
    1.4399   -1.1520    0.0485 N   0  0  0  0  0  0  0  0  0  0  0  0
   -2.7363    3.5448    0.9014 C   0  0  0  0  0  0  0  0  0  0  0  0
   -3.4803    4.3120    1.0469 H   0  0  0  0  0  0  0  0  0  0  0  0
   -2.9890    2.2061    1.2104 C   0  0  0  0  0  0  0  0  0  0  0  0
   -0.7083   -1.4399   -0.3288 N   0  0  0  0  0  0  0  0  0  0  0  0
    0.0836    5.4530   -0.4528 C   0  0  0  0  0  0  0  0  0  0  0  0
    0.2550    4.8880   -1.3708 H   0  0  0  0  0  0  0  0  0  0  0  0
    0.8876    5.2792    0.2644 H   0  0  0  0  0  0  0  0  0  0  0  0
    0.0170    6.5144   -0.6772 H   0  0  0  0  0  0  0  0  0  0  0  0
   -4.4742    0.5709    2.1131 C   0  0  0  0  0  0  0  0  0  0  0  0
   -4.3675   -0.1039    1.2666 H   0  0  0  0  0  0  0  0  0  0  0  0
   -5.5037    0.5962    2.4627 H   0  0  0  0  0  0  0  0  0  0  0  0
   -3.8035    0.2655    2.9158 H   0  0  0  0  0  0  0  0  0  0  0  0
    2.5760   -0.6369    0.7278 C   0  0  0  0  0  0  0  0  0  0  0  0
    2.5430   -0.4261    2.1267 C   0  0  0  0  0  0  0  0  0  0  0  0
    3.7060    0.0235    2.7567 C   0  0  0  0  0  0  0  0  0  0  0  0
    3.6984    0.1936    3.8275 H   0  0  0  0  0  0  0  0  0  0  0  0
    4.8769    0.2426    2.0405 C   0  0  0  0  0  0  0  0  0  0  0  0
    5.7688    0.5903    2.5498 H   0  0  0  0  0  0  0  0  0  0  0  0
    4.9020    0.0121    0.6692 C   0  0  0  0  0  0  0  0  0  0  0  0
    5.8216    0.1766    0.1213 H   0  0  0  0  0  0  0  0  0  0  0  0
    1.3124   -0.7290    2.9735 C   0  0  0  0  0  0  0  0  0  0  0  0
    0.5157   -1.0762    2.3178 H   0  0  0  0  0  0  0  0  0  0  0  0
    3.7638   -0.4289   -0.0113 C   0  0  0  0  0  0  0  0  0  0  0  0
    0.7876    0.5173    3.7063 C   0  0  0  0  0  0  0  0  0  0  0  0
    1.5170    0.8895    4.4311 H   0  0  0  0  0  0  0  0  0  0  0  0
   -0.1326    0.2793    4.2477 H   0  0  0  0  0  0  0  0  0  0  0  0
    0.5691    1.3257    3.0060 H   0  0  0  0  0  0  0  0  0  0  0  0
    1.5912   -1.8749    3.9633 C   0  0  0  0  0  0  0  0  0  0  0  0
    1.9422   -2.7672    3.4394 H   0  0  0  0  0  0  0  0  0  0  0  0
    0.6787   -2.1347    4.5082 H   0  0  0  0  0  0  0  0  0  0  0  0
    2.3523   -1.5922    4.6959 H   0  0  0  0  0  0  0  0  0  0  0  0
    3.8259   -0.7629   -1.4947 C   0  0  0  0  0  0  0  0  0  0  0  0
    2.8094   -0.7017   -1.8892 H   0  0  0  0  0  0  0  0  0  0  0  0
    4.7005    0.2011   -2.3100 C   0  0  0  0  0  0  0  0  0  0  0  0
    4.5933   -0.0188   -3.3756 H   0  0  0  0  0  0  0  0  0  0  0  0
    5.7610    0.0981   -2.0621 H   0  0  0  0  0  0  0  0  0  0  0  0
    4.4059    1.2394   -2.1493 H   0  0  0  0  0  0  0  0  0  0  0  0
    4.3158   -2.2134   -1.6772 C   0  0  0  0  0  0  0  0  0  0  0  0
    4.2816   -2.5019   -2.7308 H   0  0  0  0  0  0  0  0  0  0  0  0
    3.7013   -2.9239   -1.1199 H   0  0  0  0  0  0  0  0  0  0  0  0
    5.3464   -2.3128   -1.3217 H   0  0  0  0  0  0  0  0  0  0  0  0
   -2.0581   -1.2700   -0.7334 C   0  0  0  0  0  0  0  0  0  0  0  0
   -3.0191   -2.0914   -0.0902 C   0  0  0  0  0  0  0  0  0  0  0  0
   -4.3520   -1.9983   -0.4886 C   0  0  0  0  0  0  0  0  0  0  0  0
   -5.1014   -2.6148   -0.0087 H   0  0  0  0  0  0  0  0  0  0  0  0
   -2.4290   -0.4242   -1.7989 C   0  0  0  0  0  0  0  0  0  0  0  0
   -3.7844   -0.3533   -2.1447 C   0  0  0  0  0  0  0  0  0  0  0  0
   -4.0891    0.2955   -2.9571 H   0  0  0  0  0  0  0  0  0  0  0  0
   -4.7417   -1.1199   -1.4967 C   0  0  0  0  0  0  0  0  0  0  0  0
   -5.7840   -1.0527   -1.7882 H   0  0  0  0  0  0  0  0  0  0  0  0
   -2.5971   -3.0465    1.0212 C   0  0  0  0  0  0  0  0  0  0  0  0
   -1.6401   -3.4786    0.7260 H   0  0  0  0  0  0  0  0  0  0  0  0
   -2.3605   -2.3045    2.3508 C   0  0  0  0  0  0  0  0  0  0  0  0
   -1.8419   -2.9526    3.0634 H   0  0  0  0  0  0  0  0  0  0  0  0
   -3.3163   -2.0147    2.7961 H   0  0  0  0  0  0  0  0  0  0  0  0
   -1.7694   -1.4001    2.2063 H   0  0  0  0  0  0  0  0  0  0  0  0
   -3.5508   -4.2292    1.2339 C   0  0  0  0  0  0  0  0  0  0  0  0
   -3.7394   -4.7669    0.3012 H   0  0  0  0  0  0  0  0  0  0  0  0
   -4.5134   -3.9107    1.6450 H   0  0  0  0  0  0  0  0  0  0  0  0
   -3.1100   -4.9309    1.9473 H   0  0  0  0  0  0  0  0  0  0  0  0
   -1.2002   -0.3857   -3.9911 C   0  0  0  0  0  0  0  0  0  0  0  0
   -0.4471    0.1415   -4.5845 H   0  0  0  0  0  0  0  0  0  0  0  0
   -2.1291   -0.4202   -4.5687 H   0  0  0  0  0  0  0  0  0  0  0  0
   -0.8541   -1.4082   -3.8315 H   0  0  0  0  0  0  0  0  0  0  0  0
   -1.8279    1.8035   -2.8889 C   0  0  0  0  0  0  0  0  0  0  0  0
   -1.0012    2.3467   -3.3508 H   0  0  0  0  0  0  0  0  0  0  0  0
   -2.0884    2.3105   -1.9575 H   0  0  0  0  0  0  0  0  0  0  0  0
   -2.6907    1.8753   -3.5564 H   0  0  0  0  0  0  0  0  0  0  0  0
   -1.4204    0.3387   -2.6490 C   0  0  0  0  0  0  0  0  0  0  0  0
   -0.4579    0.3506   -2.1427 H   0  0  0  0  0  0  0  0  0  0  0  0
    2.5972    3.0645    1.1168 C   0  0  0  0  0  0  0  0  0  0  0  0
    3.4733    2.4211    1.2235 H   0  0  0  0  0  0  0  0  0  0  0  0
    2.1679    3.2061    2.1133 H   0  0  0  0  0  0  0  0  0  0  0  0
    2.9466    4.0374    0.7553 H   0  0  0  0  0  0  0  0  0  0  0  0
    0.9235   -3.2924   -2.5758 Cl  0  0  0  0  0  0  0  0  0  0  0  0
    0.8445   -4.3246    0.7448 C   0  0  0  0  0  0  0  0  0  0  0  0
    0.2312   -5.1809    0.4470 H   0  0  0  0  0  0  0  0  0  0  0  0
    1.8855   -4.6675    0.7667 H   0  0  0  0  0  0  0  0  0  0  0  0
    0.5677   -4.0502    1.7678 H   0  0  0  0  0  0  0  0  0  0  0  0
  1  2  1  0  0  0  0
  1  4  1  0  0  0  0
  1  8  1  0  0  0  0
  1 83  1  0  0  0  0
  3 11  4  0  0  0  0
  3 17  1  0  0  0  0
  4  5  4  0  0  0  0
  4  9  4  0  0  0  0
  5 12  4  0  0  0  0
  5 16  4  0  0  0  0
  6 12  1  0  0  0  0
  6 16  1  0  0  0  0
  6 87  1  0  0  0  0
  6 88  1  0  0  0  0
  7 15  4  0  0  0  0
  7 21  1  0  0  0  0
  8  9  4  0  0  0  0
  8 11  4  0  0  0  0
  9 10  2  0  0  0  0
 10 15  4  0  0  0  0
 11 13  4  0  0  0  0
 12 25  1  0  0  0  0
 13 14  1  0  0  0  0
 13 15  4  0  0  0  0
 16 54  1  0  0  0  0
 17 18  1  0  0  0  0
 17 19  1  0  0  0  0
 17 20  1  0  0  0  0
 21 22  1  0  0  0  0
 21 23  1  0  0  0  0
 21 24  1  0  0  0  0
 25 26  4  0  0  0  0
 25 35  4  0  0  0  0
 26 27  4  0  0  0  0
 26 33  1  0  0  0  0
 27 28  1  0  0  0  0
 27 29  4  0  0  0  0
 29 30  1  0  0  0  0
 29 31  4  0  0  0  0
 31 32  1  0  0  0  0
 31 35  4  0  0  0  0
 33 34  1  0  0  0  0
 33 36  1  0  0  0  0
 33 40  1  0  0  0  0
 35 44  1  0  0  0  0
 36 37  1  0  0  0  0
 36 38  1  0  0  0  0
 36 39  1  0  0  0  0
 40 41  1  0  0  0  0
 40 42  1  0  0  0  0
 40 43  1  0  0  0  0
 44 45  1  0  0  0  0
 44 46  1  0  0  0  0
 44 50  1  0  0  0  0
 46 47  1  0  0  0  0
 46 48  1  0  0  0  0
 46 49  1  0  0  0  0
 50 51  1  0  0  0  0
 50 52  1  0  0  0  0
 50 53  1  0  0  0  0
 54 55  4  0  0  0  0
 54 58  4  0  0  0  0
 55 56  4  0  0  0  0
 55 63  1  0  0  0  0
 56 57  1  0  0  0  0
 56 61  4  0  0  0  0
 58 59  4  0  0  0  0
 58 81  1  0  0  0  0
 59 60  1  0  0  0  0
 59 61  4  0  0  0  0
 61 62  1  0  0  0  0
 63 64  1  0  0  0  0
 63 65  1  0  0  0  0
 63 69  1  0  0  0  0
 65 66  1  0  0  0  0
 65 67  1  0  0  0  0
 65 68  1  0  0  0  0
 69 70  1  0  0  0  0
 69 71  1  0  0  0  0
 69 72  1  0  0  0  0
 73 74  1  0  0  0  0
 73 75  1  0  0  0  0
 73 76  1  0  0  0  0
 73 81  1  0  0  0  0
 77 78  1  0  0  0  0
 77 79  1  0  0  0  0
 77 80  1  0  0  0  0
 77 81  1  0  0  0  0
 81 82  1  0  0  0  0
 83 84  1  0  0  0  0
 83 85  1  0  0  0  0
 83 86  1  0  0  0  0
 88 89  1  0  0  0  0
 88 90  1  0  0  0  0
 88 91  1  0  0  0  0
M  END
