# Supplementary material for: Biguanide Complexes of Boron and Aluminum
Source: Inorg Chem. 2026 Jun 4;65(24):13350–61. doi: 10.1021/acs.inorgchem.6c00595 (PMC13292212; doi:10.1021/acs.inorgchem.6c00595)
Supplement: Supplementary file 2 [file ic6c00595_si_002.zip › BF2)24_4.mol]

chlupBH24_4

Created by GaussView 6.0.16
 85 89  0  0  0  0  0  0  0  0  0    0
    0.7093    5.0996   -0.6300 O   0  0  0  0  0  0  0  0  0  0  0  0
    4.2190    2.1143   -1.4185 O   0  0  0  0  0  0  0  0  0  0  0  0
    0.5580   -1.4541    0.3275 N   0  0  0  0  0  0  0  0  0  0  0  0
   -1.5017   -1.0886    0.2969 N   0  0  0  0  0  0  0  0  0  0  0  0
   -0.1939    0.8003   -0.3256 N   0  0  0  0  0  0  0  0  0  0  0  0
    0.3845    2.8006   -0.4981 N   0  0  0  0  0  0  0  0  0  0  0  0
    2.1477    1.2412   -0.9154 N   0  0  0  0  0  0  0  0  0  0  0  0
   -0.3308   -0.4877    0.0655 C   0  0  0  0  0  0  0  0  0  0  0  0
    0.9212    1.5502   -0.6049 C   0  0  0  0  0  0  0  0  0  0  0  0
    1.1728    3.8670   -0.7188 C   0  0  0  0  0  0  0  0  0  0  0  0
    2.5102    3.6434   -1.0344 C   0  0  0  0  0  0  0  0  0  0  0  0
    3.1847    4.4674   -1.2066 H   0  0  0  0  0  0  0  0  0  0  0  0
    2.9456    2.3154   -1.1195 C   0  0  0  0  0  0  0  0  0  0  0  0
   -0.6837    5.2981   -0.2768 C   0  0  0  0  0  0  0  0  0  0  0  0
   -0.8188    6.3756   -0.2642 H   0  0  0  0  0  0  0  0  0  0  0  0
   -0.8855    4.8767    0.7090 H   0  0  0  0  0  0  0  0  0  0  0  0
   -1.3320    4.8401   -1.0246 H   0  0  0  0  0  0  0  0  0  0  0  0
    4.7050    0.7504   -1.4943 C   0  0  0  0  0  0  0  0  0  0  0  0
    5.7670    0.8480   -1.7052 H   0  0  0  0  0  0  0  0  0  0  0  0
    4.1983    0.2174   -2.2979 H   0  0  0  0  0  0  0  0  0  0  0  0
    4.5393    0.2338   -0.5508 H   0  0  0  0  0  0  0  0  0  0  0  0
    1.9073   -1.3986    0.7678 C   0  0  0  0  0  0  0  0  0  0  0  0
    2.8247   -2.2375    0.0969 C   0  0  0  0  0  0  0  0  0  0  0  0
    4.1479   -2.2502    0.5365 C   0  0  0  0  0  0  0  0  0  0  0  0
    4.8740   -2.8855    0.0452 H   0  0  0  0  0  0  0  0  0  0  0  0
    4.5555   -1.4529    1.6054 C   0  0  0  0  0  0  0  0  0  0  0  0
    5.5893   -1.4728    1.9328 H   0  0  0  0  0  0  0  0  0  0  0  0
    3.6350   -0.6458    2.2602 C   0  0  0  0  0  0  0  0  0  0  0  0
    3.9573   -0.0516    3.1076 H   0  0  0  0  0  0  0  0  0  0  0  0
    2.2906   -0.6117    1.8690 C   0  0  0  0  0  0  0  0  0  0  0  0
    2.3598   -3.0739   -1.0904 C   0  0  0  0  0  0  0  0  0  0  0  0
    1.3509   -3.4231   -0.8648 H   0  0  0  0  0  0  0  0  0  0  0  0
    3.2201   -4.3172   -1.3501 C   0  0  0  0  0  0  0  0  0  0  0  0
    2.7550   -4.9302   -2.1268 H   0  0  0  0  0  0  0  0  0  0  0  0
    3.3214   -4.9301   -0.4506 H   0  0  0  0  0  0  0  0  0  0  0  0
    4.2238   -4.0565   -1.7001 H   0  0  0  0  0  0  0  0  0  0  0  0
    2.2656   -2.2092   -2.3632 C   0  0  0  0  0  0  0  0  0  0  0  0
    1.8044   -2.7776   -3.1762 H   0  0  0  0  0  0  0  0  0  0  0  0
    3.2639   -1.9014   -2.6898 H   0  0  0  0  0  0  0  0  0  0  0  0
    1.6737   -1.3089   -2.1930 H   0  0  0  0  0  0  0  0  0  0  0  0
    1.2973    0.2015    2.6911 C   0  0  0  0  0  0  0  0  0  0  0  0
    0.3345    0.2110    2.1830 H   0  0  0  0  0  0  0  0  0  0  0  0
    1.0543   -0.4705    4.0556 C   0  0  0  0  0  0  0  0  0  0  0  0
    0.3146    0.0950    4.6304 H   0  0  0  0  0  0  0  0  0  0  0  0
    1.9780   -0.5162    4.6399 H   0  0  0  0  0  0  0  0  0  0  0  0
    0.6793   -1.4870    3.9197 H   0  0  0  0  0  0  0  0  0  0  0  0
    1.7295    1.6684    2.8614 C   0  0  0  0  0  0  0  0  0  0  0  0
    0.9371    2.2383    3.3531 H   0  0  0  0  0  0  0  0  0  0  0  0
    1.9394    2.1415    1.8988 H   0  0  0  0  0  0  0  0  0  0  0  0
    2.6311    1.7533    3.4738 H   0  0  0  0  0  0  0  0  0  0  0  0
   -2.7724   -0.7512   -0.2531 C   0  0  0  0  0  0  0  0  0  0  0  0
   -3.7824   -0.3327    0.6349 C   0  0  0  0  0  0  0  0  0  0  0  0
   -5.0351   -0.0223    0.1023 C   0  0  0  0  0  0  0  0  0  0  0  0
   -5.8338    0.3011    0.7585 H   0  0  0  0  0  0  0  0  0  0  0  0
   -5.2723   -0.1140   -1.2666 C   0  0  0  0  0  0  0  0  0  0  0  0
   -6.2499    0.1371   -1.6636 H   0  0  0  0  0  0  0  0  0  0  0  0
   -4.2599   -0.5247   -2.1256 C   0  0  0  0  0  0  0  0  0  0  0  0
   -4.4573   -0.5911   -3.1895 H   0  0  0  0  0  0  0  0  0  0  0  0
   -2.9921   -0.8584   -1.6394 C   0  0  0  0  0  0  0  0  0  0  0  0
   -3.5131   -0.2587    2.1309 C   0  0  0  0  0  0  0  0  0  0  0  0
   -2.4366   -0.1255    2.2582 H   0  0  0  0  0  0  0  0  0  0  0  0
   -4.2039    0.9296    2.8147 C   0  0  0  0  0  0  0  0  0  0  0  0
   -3.8761    0.9981    3.8559 H   0  0  0  0  0  0  0  0  0  0  0  0
   -5.2925    0.8220    2.8239 H   0  0  0  0  0  0  0  0  0  0  0  0
   -3.9538    1.8687    2.3155 H   0  0  0  0  0  0  0  0  0  0  0  0
   -3.8930   -1.5900    2.8067 C   0  0  0  0  0  0  0  0  0  0  0  0
   -3.6678   -1.5538    3.8769 H   0  0  0  0  0  0  0  0  0  0  0  0
   -3.3353   -2.4232    2.3744 H   0  0  0  0  0  0  0  0  0  0  0  0
   -4.9627   -1.7901    2.6883 H   0  0  0  0  0  0  0  0  0  0  0  0
   -1.9070   -1.3154   -2.6064 C   0  0  0  0  0  0  0  0  0  0  0  0
   -1.0202   -1.5838   -2.0333 H   0  0  0  0  0  0  0  0  0  0  0  0
   -1.5089   -0.1866   -3.5748 C   0  0  0  0  0  0  0  0  0  0  0  0
   -0.6734   -0.5047   -4.2055 H   0  0  0  0  0  0  0  0  0  0  0  0
   -1.2114    0.7115   -3.0294 H   0  0  0  0  0  0  0  0  0  0  0  0
   -2.3423    0.0824   -4.2304 H   0  0  0  0  0  0  0  0  0  0  0  0
   -2.3248   -2.5851   -3.3678 C   0  0  0  0  0  0  0  0  0  0  0  0
   -1.5075   -2.9237   -4.0117 H   0  0  0  0  0  0  0  0  0  0  0  0
   -3.1976   -2.4044   -4.0017 H   0  0  0  0  0  0  0  0  0  0  0  0
   -2.5670   -3.3913   -2.6718 H   0  0  0  0  0  0  0  0  0  0  0  0
   -0.6988   -2.4033    0.6927 B   0  0  0  0  0  0  0  0  0  0  0  0
   -1.0799    2.1110   -0.1353 B   0  0  0  0  0  0  0  0  0  0  0  0
   -1.4860    2.3479    1.1451 F   0  0  0  0  0  0  0  0  0  0  0  0
   -2.0182    2.3635   -1.0869 F   0  0  0  0  0  0  0  0  0  0  0  0
   -0.9065   -3.4742   -0.1512 F   0  0  0  0  0  0  0  0  0  0  0  0
   -0.7413   -2.7603    2.0229 F   0  0  0  0  0  0  0  0  0  0  0  0
  1 10  4  0  0  0  0
  1 14  1  0  0  0  0
  2 13  4  0  0  0  0
  2 18  1  0  0  0  0
  3  8  4  0  0  0  0
  3 22  1  0  0  0  0
  3 80  1  0  0  0  0
  4  8  4  0  0  0  0
  4 51  1  0  0  0  0
  4 80  1  0  0  0  0
  5  8  4  0  0  0  0
  5  9  4  0  0  0  0
  5 81  1  0  0  0  0
  6  9  4  0  0  0  0
  6 10  4  0  0  0  0
  6 81  1  0  0  0  0
  7  9  2  0  0  0  0
  7 13  4  0  0  0  0
 10 11  4  0  0  0  0
 11 12  1  0  0  0  0
 11 13  4  0  0  0  0
 14 15  1  0  0  0  0
 14 16  1  0  0  0  0
 14 17  1  0  0  0  0
 18 19  1  0  0  0  0
 18 20  1  0  0  0  0
 18 21  1  0  0  0  0
 22 23  4  0  0  0  0
 22 30  4  0  0  0  0
 23 24  4  0  0  0  0
 23 31  1  0  0  0  0
 24 25  1  0  0  0  0
 24 26  4  0  0  0  0
 26 27  1  0  0  0  0
 26 28  4  0  0  0  0
 28 29  1  0  0  0  0
 28 30  4  0  0  0  0
 30 41  1  0  0  0  0
 31 32  1  0  0  0  0
 31 33  1  0  0  0  0
 31 37  1  0  0  0  0
 33 34  1  0  0  0  0
 33 35  1  0  0  0  0
 33 36  1  0  0  0  0
 37 38  1  0  0  0  0
 37 39  1  0  0  0  0
 37 40  1  0  0  0  0
 41 42  1  0  0  0  0
 41 43  1  0  0  0  0
 41 47  1  0  0  0  0
 43 44  1  0  0  0  0
 43 45  1  0  0  0  0
 43 46  1  0  0  0  0
 47 48  1  0  0  0  0
 47 49  1  0  0  0  0
 47 50  1  0  0  0  0
 51 52  4  0  0  0  0
 51 59  4  0  0  0  0
 52 53  4  0  0  0  0
 52 60  1  0  0  0  0
 53 54  1  0  0  0  0
 53 55  4  0  0  0  0
 55 56  1  0  0  0  0
 55 57  4  0  0  0  0
 57 58  1  0  0  0  0
 57 59  4  0  0  0  0
 59 70  1  0  0  0  0
 60 61  1  0  0  0  0
 60 62  1  0  0  0  0
 60 66  1  0  0  0  0
 62 63  1  0  0  0  0
 62 64  1  0  0  0  0
 62 65  1  0  0  0  0
 66 67  1  0  0  0  0
 66 68  1  0  0  0  0
 66 69  1  0  0  0  0
 70 71  1  0  0  0  0
 70 72  1  0  0  0  0
 70 76  1  0  0  0  0
 72 73  1  0  0  0  0
 72 74  1  0  0  0  0
 72 75  1  0  0  0  0
 76 77  1  0  0  0  0
 76 78  1  0  0  0  0
 76 79  1  0  0  0  0
 80 84  1  0  0  0  0
 80 85  1  0  0  0  0
 81 82  1  0  0  0  0
 81 83  1  0  0  0  0
M  END
