# Supplementary material for: Biguanide Complexes of Boron and Aluminum
Source: Inorg Chem. 2026 Jun 4;65(24):13350–61. doi: 10.1021/acs.inorgchem.6c00595 (PMC13292212; doi:10.1021/acs.inorgchem.6c00595)
Supplement: Supplementary file 2 [file ic6c00595_si_002.zip › BF2)26_4.mol]

chlupAl6_4

Created by GaussView 6.0.16
 85 89  0  0  0  0  0  0  0  0  0    0
   -4.1076   -1.8590   -1.3781 O   0  0  0  0  0  0  0  0  0  0  0  0
   -5.5857    2.1310    0.6654 O   0  0  0  0  0  0  0  0  0  0  0  0
    0.8965    1.3273    0.3749 N   0  0  0  0  0  0  0  0  0  0  0  0
   -3.3522    1.7844    0.2814 N   0  0  0  0  0  0  0  0  0  0  0  0
   -1.1303    1.3831   -0.1172 N   0  0  0  0  0  0  0  0  0  0  0  0
   -0.1354   -0.7288   -0.5069 N   0  0  0  0  0  0  0  0  0  0  0  0
   -2.6419   -0.2762   -0.7082 N   0  0  0  0  0  0  0  0  0  0  0  0
   -2.4088    0.9636   -0.1709 C   0  0  0  0  0  0  0  0  0  0  0  0
   -0.0453    0.5358   -0.1381 C   0  0  0  0  0  0  0  0  0  0  0  0
    2.3172    1.2717    0.1899 C   0  0  0  0  0  0  0  0  0  0  0  0
   -4.6045    1.3574    0.2142 C   0  0  0  0  0  0  0  0  0  0  0  0
    3.1266    0.8009    1.2415 C   0  0  0  0  0  0  0  0  0  0  0  0
   -3.9477   -0.6828   -0.7964 C   0  0  0  0  0  0  0  0  0  0  0  0
   -4.9708    0.1114   -0.3188 C   0  0  0  0  0  0  0  0  0  0  0  0
   -6.0073   -0.1772   -0.3681 H   0  0  0  0  0  0  0  0  0  0  0  0
    1.7760   -2.2854   -0.6385 C   0  0  0  0  0  0  0  0  0  0  0  0
    2.5069    0.3626    2.5572 C   0  0  0  0  0  0  0  0  0  0  0  0
    1.5101   -0.0127    2.3266 H   0  0  0  0  0  0  0  0  0  0  0  0
   -0.8715   -1.7141    2.1307 C   0  0  0  0  0  0  0  0  0  0  0  0
   -1.1435   -0.7381    1.7266 H   0  0  0  0  0  0  0  0  0  0  0  0
    0.7039   -1.7510    0.0897 C   0  0  0  0  0  0  0  0  0  0  0  0
    2.0265    2.3669   -2.1315 C   0  0  0  0  0  0  0  0  0  0  0  0
    0.9729    2.2005   -1.9080 H   0  0  0  0  0  0  0  0  0  0  0  0
    2.5087   -3.3245   -0.0562 C   0  0  0  0  0  0  0  0  0  0  0  0
    3.3428   -3.7569   -0.5949 H   0  0  0  0  0  0  0  0  0  0  0  0
    0.3444   -2.2335    1.3661 C   0  0  0  0  0  0  0  0  0  0  0  0
    2.0998   -1.7997   -2.0400 C   0  0  0  0  0  0  0  0  0  0  0  0
    1.6359   -0.8195   -2.1557 H   0  0  0  0  0  0  0  0  0  0  0  0
    2.3383    1.5721    3.4968 C   0  0  0  0  0  0  0  0  0  0  0  0
    1.8567    1.2643    4.4303 H   0  0  0  0  0  0  0  0  0  0  0  0
    1.7197    2.3461    3.0399 H   0  0  0  0  0  0  0  0  0  0  0  0
    3.3132    2.0044    3.7429 H   0  0  0  0  0  0  0  0  0  0  0  0
    2.8681    1.7620   -1.0123 C   0  0  0  0  0  0  0  0  0  0  0  0
    1.1049   -3.2760    1.9005 C   0  0  0  0  0  0  0  0  0  0  0  0
    0.8561   -3.6726    2.8771 H   0  0  0  0  0  0  0  0  0  0  0  0
   -0.6138   -1.5069    3.6327 C   0  0  0  0  0  0  0  0  0  0  0  0
   -1.4940   -1.0528    4.0956 H   0  0  0  0  0  0  0  0  0  0  0  0
    0.2369   -0.8482    3.8122 H   0  0  0  0  0  0  0  0  0  0  0  0
   -0.4261   -2.4531    4.1467 H   0  0  0  0  0  0  0  0  0  0  0  0
    4.5109    0.8040    1.0595 C   0  0  0  0  0  0  0  0  0  0  0  0
    5.1569    0.4408    1.8487 H   0  0  0  0  0  0  0  0  0  0  0  0
    3.2757   -0.7690    3.2512 C   0  0  0  0  0  0  0  0  0  0  0  0
    2.6991   -1.1404    4.1027 H   0  0  0  0  0  0  0  0  0  0  0  0
    4.2401   -0.4269    3.6378 H   0  0  0  0  0  0  0  0  0  0  0  0
    3.4493   -1.6057    2.5722 H   0  0  0  0  0  0  0  0  0  0  0  0
    2.3056    1.7361   -3.5069 C   0  0  0  0  0  0  0  0  0  0  0  0
    1.6576    2.1931   -4.2599 H   0  0  0  0  0  0  0  0  0  0  0  0
    2.1129    0.6628   -3.5075 H   0  0  0  0  0  0  0  0  0  0  0  0
    3.3406    1.8940   -3.8219 H   0  0  0  0  0  0  0  0  0  0  0  0
    2.1766   -3.8173    1.1993 C   0  0  0  0  0  0  0  0  0  0  0  0
    2.7543   -4.6254    1.6346 H   0  0  0  0  0  0  0  0  0  0  0  0
   -5.4325   -2.3942   -1.5321 C   0  0  0  0  0  0  0  0  0  0  0  0
   -5.2930   -3.3519   -2.0263 H   0  0  0  0  0  0  0  0  0  0  0  0
   -6.0426   -1.7370   -2.1561 H   0  0  0  0  0  0  0  0  0  0  0  0
   -5.9025   -2.5425   -0.5573 H   0  0  0  0  0  0  0  0  0  0  0  0
   -2.0772   -2.6535    1.9232 C   0  0  0  0  0  0  0  0  0  0  0  0
   -2.9658   -2.2419    2.4119 H   0  0  0  0  0  0  0  0  0  0  0  0
   -1.8715   -3.6339    2.3633 H   0  0  0  0  0  0  0  0  0  0  0  0
   -2.2939   -2.7995    0.8653 H   0  0  0  0  0  0  0  0  0  0  0  0
    3.6071   -1.6349   -2.2809 C   0  0  0  0  0  0  0  0  0  0  0  0
    3.7793   -1.1562   -3.2485 H   0  0  0  0  0  0  0  0  0  0  0  0
    4.1202   -2.6005   -2.2997 H   0  0  0  0  0  0  0  0  0  0  0  0
    4.0660   -1.0137   -1.5104 H   0  0  0  0  0  0  0  0  0  0  0  0
    2.2421    3.8921   -2.1872 C   0  0  0  0  0  0  0  0  0  0  0  0
    1.5878    4.3387   -2.9417 H   0  0  0  0  0  0  0  0  0  0  0  0
    3.2771    4.1278   -2.4531 H   0  0  0  0  0  0  0  0  0  0  0  0
    2.0159    4.3537   -1.2256 H   0  0  0  0  0  0  0  0  0  0  0  0
   -5.2387    3.4246    1.2160 C   0  0  0  0  0  0  0  0  0  0  0  0
   -6.1876    3.8594    1.5199 H   0  0  0  0  0  0  0  0  0  0  0  0
   -4.7546    4.0415    0.4588 H   0  0  0  0  0  0  0  0  0  0  0  0
   -4.5733    3.3068    2.0714 H   0  0  0  0  0  0  0  0  0  0  0  0
    1.4700   -2.7358   -3.0895 C   0  0  0  0  0  0  0  0  0  0  0  0
    1.6512   -2.3508   -4.0975 H   0  0  0  0  0  0  0  0  0  0  0  0
    0.3924   -2.8256   -2.9455 H   0  0  0  0  0  0  0  0  0  0  0  0
    1.9099   -3.7358   -3.0216 H   0  0  0  0  0  0  0  0  0  0  0  0
    4.2615    1.7515   -1.1398 C   0  0  0  0  0  0  0  0  0  0  0  0
    4.7132    2.1249   -2.0513 H   0  0  0  0  0  0  0  0  0  0  0  0
    5.0759    1.2751   -0.1215 C   0  0  0  0  0  0  0  0  0  0  0  0
    6.1533    1.2722   -0.2455 H   0  0  0  0  0  0  0  0  0  0  0  0
   -1.3836   -1.0936   -1.3590 B   0  0  0  0  0  0  0  0  0  0  0  0
   -0.1897    2.4654    0.6489 B   0  0  0  0  0  0  0  0  0  0  0  0
   -0.5251    2.6274    1.9735 F   0  0  0  0  0  0  0  0  0  0  0  0
   -0.0049    3.6522   -0.0067 F   0  0  0  0  0  0  0  0  0  0  0  0
   -1.5747   -2.4551   -1.3239 F   0  0  0  0  0  0  0  0  0  0  0  0
   -1.2538   -0.6058   -2.6599 F   0  0  0  0  0  0  0  0  0  0  0  0
  1 13  4  0  0  0  0
  1 52  1  0  0  0  0
  2 11  4  0  0  0  0
  2 68  1  0  0  0  0
  3  9  4  0  0  0  0
  3 10  1  0  0  0  0
  3 81  1  0  0  0  0
  4  8  4  0  0  0  0
  4 11  4  0  0  0  0
  5  8  4  0  0  0  0
  5  9  4  0  0  0  0
  5 81  1  0  0  0  0
  6  9  2  0  0  0  0
  6 21  1  0  0  0  0
  6 80  1  0  0  0  0
  7  8  4  0  0  0  0
  7 13  4  0  0  0  0
  7 80  1  0  0  0  0
 10 12  4  0  0  0  0
 10 33  4  0  0  0  0
 11 14  4  0  0  0  0
 12 17  1  0  0  0  0
 12 40  4  0  0  0  0
 13 14  2  0  0  0  0
 14 15  1  0  0  0  0
 16 21  4  0  0  0  0
 16 24  4  0  0  0  0
 16 27  1  0  0  0  0
 17 18  1  0  0  0  0
 17 29  1  0  0  0  0
 17 42  1  0  0  0  0
 19 20  1  0  0  0  0
 19 26  1  0  0  0  0
 19 36  1  0  0  0  0
 19 56  1  0  0  0  0
 21 26  4  0  0  0  0
 22 23  1  0  0  0  0
 22 33  1  0  0  0  0
 22 46  1  0  0  0  0
 22 64  1  0  0  0  0
 24 25  1  0  0  0  0
 24 50  4  0  0  0  0
 26 34  4  0  0  0  0
 27 28  1  0  0  0  0
 27 60  1  0  0  0  0
 27 72  1  0  0  0  0
 29 30  1  0  0  0  0
 29 31  1  0  0  0  0
 29 32  1  0  0  0  0
 33 76  4  0  0  0  0
 34 35  1  0  0  0  0
 34 50  4  0  0  0  0
 36 37  1  0  0  0  0
 36 38  1  0  0  0  0
 36 39  1  0  0  0  0
 40 41  1  0  0  0  0
 40 78  4  0  0  0  0
 42 43  1  0  0  0  0
 42 44  1  0  0  0  0
 42 45  1  0  0  0  0
 46 47  1  0  0  0  0
 46 48  1  0  0  0  0
 46 49  1  0  0  0  0
 50 51  1  0  0  0  0
 52 53  1  0  0  0  0
 52 54  1  0  0  0  0
 52 55  1  0  0  0  0
 56 57  1  0  0  0  0
 56 58  1  0  0  0  0
 56 59  1  0  0  0  0
 60 61  1  0  0  0  0
 60 62  1  0  0  0  0
 60 63  1  0  0  0  0
 64 65  1  0  0  0  0
 64 66  1  0  0  0  0
 64 67  1  0  0  0  0
 68 69  1  0  0  0  0
 68 70  1  0  0  0  0
 68 71  1  0  0  0  0
 72 73  1  0  0  0  0
 72 74  1  0  0  0  0
 72 75  1  0  0  0  0
 76 77  1  0  0  0  0
 76 78  4  0  0  0  0
 78 79  1  0  0  0  0
 80 84  1  0  0  0  0
 80 85  1  0  0  0  0
 81 82  1  0  0  0  0
 81 83  1  0  0  0  0
M  END
