# Supplementary material for: Biguanide Complexes of Boron and Aluminum
Source: Inorg Chem. 2026 Jun 4;65(24):13350–61. doi: 10.1021/acs.inorgchem.6c00595 (PMC13292212; doi:10.1021/acs.inorgchem.6c00595)
Supplement: Supplementary file 2 [file ic6c00595_si_002.zip › BF2)2up6_4.mol]

chlupB6_4

Created by GaussView 6.0.16
 85 88  0  0  0  0  0  0  0  0  0    0
    4.4343    1.2359   -0.8842 O   0  0  0  0  0  0  0  0  0  0  0  0
    4.4923   -3.2185    0.6954 O   0  0  0  0  0  0  0  0  0  0  0  0
   -1.6097   -0.0865   -0.1391 N   0  0  0  0  0  0  0  0  0  0  0  0
    2.5151   -2.1033    0.3720 N   0  0  0  0  0  0  0  0  0  0  0  0
    0.5436   -1.0703    0.0109 N   0  0  0  0  0  0  0  0  0  0  0  0
    0.2817    1.2672   -0.1058 N   0  0  0  0  0  0  0  0  0  0  0  0
    2.5312    0.1597   -0.3488 N   0  0  0  0  0  0  0  0  0  0  0  0
    1.9008   -0.9757    0.0064 C   0  0  0  0  0  0  0  0  0  0  0  0
   -0.3407    0.0568   -0.0990 C   0  0  0  0  0  0  0  0  0  0  0  0
   -2.2170   -1.3567   -0.1793 C   0  0  0  0  0  0  0  0  0  0  0  0
    3.8402   -2.1229    0.3339 C   0  0  0  0  0  0  0  0  0  0  0  0
   -2.8355   -1.8601    0.9949 C   0  0  0  0  0  0  0  0  0  0  0  0
    3.9020    0.1174   -0.4365 C   0  0  0  0  0  0  0  0  0  0  0  0
    4.6013   -1.0218   -0.0874 C   0  0  0  0  0  0  0  0  0  0  0  0
    5.6752   -1.0881   -0.1368 H   0  0  0  0  0  0  0  0  0  0  0  0
   -1.2805    3.0435   -0.8447 C   0  0  0  0  0  0  0  0  0  0  0  0
   -2.7942   -1.0305    2.2690 C   0  0  0  0  0  0  0  0  0  0  0  0
   -1.8082   -0.5618    2.3134 H   0  0  0  0  0  0  0  0  0  0  0  0
    0.2683    2.2771    2.6123 C   0  0  0  0  0  0  0  0  0  0  0  0
    0.7138    1.3647    2.2123 H   0  0  0  0  0  0  0  0  0  0  0  0
   -0.5325    2.4309    0.1751 C   0  0  0  0  0  0  0  0  0  0  0  0
   -1.7551   -1.4893   -2.7043 C   0  0  0  0  0  0  0  0  0  0  0  0
   -1.4065   -0.4773   -2.4994 H   0  0  0  0  0  0  0  0  0  0  0  0
   -2.0199    4.1864   -0.5235 C   0  0  0  0  0  0  0  0  0  0  0  0
   -2.6034    4.6763   -1.2948 H   0  0  0  0  0  0  0  0  0  0  0  0
   -0.5288    2.9320    1.4912 C   0  0  0  0  0  0  0  0  0  0  0  0
   -1.3214    2.5017   -2.2652 C   0  0  0  0  0  0  0  0  0  0  0  0
   -0.6978    1.6102   -2.3006 H   0  0  0  0  0  0  0  0  0  0  0  0
   -2.9668   -1.8441    3.5565 C   0  0  0  0  0  0  0  0  0  0  0  0
   -2.7982   -1.1999    4.4239 H   0  0  0  0  0  0  0  0  0  0  0  0
   -2.2552   -2.6723    3.6035 H   0  0  0  0  0  0  0  0  0  0  0  0
   -3.9774   -2.2532    3.6481 H   0  0  0  0  0  0  0  0  0  0  0  0
   -2.3318   -2.0501   -1.4108 C   0  0  0  0  0  0  0  0  0  0  0  0
   -1.2825    4.0772    1.7637 C   0  0  0  0  0  0  0  0  0  0  0  0
   -1.2887    4.4856    2.7680 H   0  0  0  0  0  0  0  0  0  0  0  0
   -0.6298    1.8759    3.7960 C   0  0  0  0  0  0  0  0  0  0  0  0
   -0.0503    1.3213    4.5402 H   0  0  0  0  0  0  0  0  0  0  0  0
   -1.4592    1.2467    3.4701 H   0  0  0  0  0  0  0  0  0  0  0  0
   -1.0522    2.7542    4.2926 H   0  0  0  0  0  0  0  0  0  0  0  0
   -3.4947   -3.0873    0.9288 C   0  0  0  0  0  0  0  0  0  0  0  0
   -3.9558   -3.4979    1.8183 H   0  0  0  0  0  0  0  0  0  0  0  0
   -3.8379    0.1020    2.1880 C   0  0  0  0  0  0  0  0  0  0  0  0
   -3.7914    0.7332    3.0804 H   0  0  0  0  0  0  0  0  0  0  0  0
   -4.8470   -0.3163    2.1207 H   0  0  0  0  0  0  0  0  0  0  0  0
   -3.6612    0.7321    1.3148 H   0  0  0  0  0  0  0  0  0  0  0  0
   -2.8305   -1.3824   -3.8001 C   0  0  0  0  0  0  0  0  0  0  0  0
   -2.4209   -0.8805   -4.6816 H   0  0  0  0  0  0  0  0  0  0  0  0
   -3.6914   -0.8081   -3.4512 H   0  0  0  0  0  0  0  0  0  0  0  0
   -3.1844   -2.3686   -4.1138 H   0  0  0  0  0  0  0  0  0  0  0  0
   -2.0216    4.7035    0.7665 C   0  0  0  0  0  0  0  0  0  0  0  0
   -2.5996    5.5924    0.9953 H   0  0  0  0  0  0  0  0  0  0  0  0
    5.8641    1.3453   -0.9939 C   0  0  0  0  0  0  0  0  0  0  0  0
    6.0409    2.3515   -1.3633 H   0  0  0  0  0  0  0  0  0  0  0  0
    6.2509    0.6120   -1.7053 H   0  0  0  0  0  0  0  0  0  0  0  0
    6.3333    1.2179   -0.0159 H   0  0  0  0  0  0  0  0  0  0  0  0
    1.4187    3.1844    3.0851 C   0  0  0  0  0  0  0  0  0  0  0  0
    2.0073    2.6799    3.8584 H   0  0  0  0  0  0  0  0  0  0  0  0
    1.0317    4.1140    3.5137 H   0  0  0  0  0  0  0  0  0  0  0  0
    2.0780    3.4358    2.2537 H   0  0  0  0  0  0  0  0  0  0  0  0
   -2.7499    2.0927   -2.6626 C   0  0  0  0  0  0  0  0  0  0  0  0
   -2.7515    1.6397   -3.6580 H   0  0  0  0  0  0  0  0  0  0  0  0
   -3.4205    2.9567   -2.6886 H   0  0  0  0  0  0  0  0  0  0  0  0
   -3.1505    1.3661   -1.9532 H   0  0  0  0  0  0  0  0  0  0  0  0
   -0.5499   -2.3068   -3.2048 C   0  0  0  0  0  0  0  0  0  0  0  0
   -0.1497   -1.8671   -4.1232 H   0  0  0  0  0  0  0  0  0  0  0  0
   -0.8402   -3.3393   -3.4215 H   0  0  0  0  0  0  0  0  0  0  0  0
    0.2492   -2.3350   -2.4628 H   0  0  0  0  0  0  0  0  0  0  0  0
    3.7169   -4.3676    1.1168 C   0  0  0  0  0  0  0  0  0  0  0  0
    4.4552   -5.1313    1.3468 H   0  0  0  0  0  0  0  0  0  0  0  0
    3.0578   -4.6949    0.3124 H   0  0  0  0  0  0  0  0  0  0  0  0
    3.1268   -4.1221    2.0001 H   0  0  0  0  0  0  0  0  0  0  0  0
   -0.7236    3.5037   -3.2675 C   0  0  0  0  0  0  0  0  0  0  0  0
   -0.7210    3.0750   -4.2745 H   0  0  0  0  0  0  0  0  0  0  0  0
    0.3062    3.7482   -2.9996 H   0  0  0  0  0  0  0  0  0  0  0  0
   -1.3036    4.4311   -3.2995 H   0  0  0  0  0  0  0  0  0  0  0  0
   -3.0019   -3.2750   -1.4214 C   0  0  0  0  0  0  0  0  0  0  0  0
   -3.0786   -3.8295   -2.3501 H   0  0  0  0  0  0  0  0  0  0  0  0
   -3.5714   -3.7981   -0.2667 C   0  0  0  0  0  0  0  0  0  0  0  0
   -4.0820   -4.7543   -0.2972 H   0  0  0  0  0  0  0  0  0  0  0  0
    1.6861    1.5113   -0.6394 B   0  0  0  0  0  0  0  0  0  0  0  0
    0.1195   -2.4024    0.5584 B   0  0  0  0  0  0  0  0  0  0  0  0
    2.2868    2.5691    0.0311 F   0  0  0  0  0  0  0  0  0  0  0  0
    1.7308    1.7094   -2.0274 F   0  0  0  0  0  0  0  0  0  0  0  0
   -0.0682   -2.5222    1.8665 F   0  0  0  0  0  0  0  0  0  0  0  0
    0.0595   -3.4862   -0.1928 F   0  0  0  0  0  0  0  0  0  0  0  0
  1 13  4  0  0  0  0
  1 52  1  0  0  0  0
  2 11  4  0  0  0  0
  2 68  1  0  0  0  0
  3  9  2  0  0  0  0
  3 10  1  0  0  0  0
  4  8  4  0  0  0  0
  4 11  4  0  0  0  0
  5  8  4  0  0  0  0
  5  9  1  0  0  0  0
  5 81  1  0  0  0  0
  6  9  4  0  0  0  0
  6 21  1  0  0  0  0
  6 80  1  0  0  0  0
  7  8  4  0  0  0  0
  7 13  4  0  0  0  0
  7 80  1  0  0  0  0
 10 12  4  0  0  0  0
 10 33  4  0  0  0  0
 11 14  4  0  0  0  0
 12 17  1  0  0  0  0
 12 40  4  0  0  0  0
 13 14  2  0  0  0  0
 14 15  1  0  0  0  0
 16 21  4  0  0  0  0
 16 24  4  0  0  0  0
 16 27  1  0  0  0  0
 17 18  1  0  0  0  0
 17 29  1  0  0  0  0
 17 42  1  0  0  0  0
 19 20  1  0  0  0  0
 19 26  1  0  0  0  0
 19 36  1  0  0  0  0
 19 56  1  0  0  0  0
 21 26  4  0  0  0  0
 22 23  1  0  0  0  0
 22 33  1  0  0  0  0
 22 46  1  0  0  0  0
 22 64  1  0  0  0  0
 24 25  1  0  0  0  0
 24 50  4  0  0  0  0
 26 34  4  0  0  0  0
 27 28  1  0  0  0  0
 27 60  1  0  0  0  0
 27 72  1  0  0  0  0
 29 30  1  0  0  0  0
 29 31  1  0  0  0  0
 29 32  1  0  0  0  0
 33 76  4  0  0  0  0
 34 35  1  0  0  0  0
 34 50  4  0  0  0  0
 36 37  1  0  0  0  0
 36 38  1  0  0  0  0
 36 39  1  0  0  0  0
 40 41  1  0  0  0  0
 40 78  4  0  0  0  0
 42 43  1  0  0  0  0
 42 44  1  0  0  0  0
 42 45  1  0  0  0  0
 46 47  1  0  0  0  0
 46 48  1  0  0  0  0
 46 49  1  0  0  0  0
 50 51  1  0  0  0  0
 52 53  1  0  0  0  0
 52 54  1  0  0  0  0
 52 55  1  0  0  0  0
 56 57  1  0  0  0  0
 56 58  1  0  0  0  0
 56 59  1  0  0  0  0
 60 61  1  0  0  0  0
 60 62  1  0  0  0  0
 60 63  1  0  0  0  0
 64 65  1  0  0  0  0
 64 66  1  0  0  0  0
 64 67  1  0  0  0  0
 68 69  1  0  0  0  0
 68 70  1  0  0  0  0
 68 71  1  0  0  0  0
 72 73  1  0  0  0  0
 72 74  1  0  0  0  0
 72 75  1  0  0  0  0
 76 77  1  0  0  0  0
 76 78  4  0  0  0  0
 78 79  1  0  0  0  0
 80 82  1  0  0  0  0
 80 83  1  0  0  0  0
 81 84  1  0  0  0  0
 81 85  1  0  0  0  0
M  END
