# Supplementary material for: Biguanide Complexes of Boron and Aluminum
Source: Inorg Chem. 2026 Jun 4;65(24):13350–61. doi: 10.1021/acs.inorgchem.6c00595 (PMC13292212; doi:10.1021/acs.inorgchem.6c00595)
Supplement: Supplementary file 2 [file ic6c00595_si_002.zip › BF26_4.mol]

BF2

Created by GaussView 6.0.16
 83 86  0  0  0  0  0  0  0  0  0    0
    4.4219    3.5044    0.0484 O   0  0  0  0  0  0  0  0  0  0  0  0
    4.4184   -1.2141   -0.0609 O   0  0  0  0  0  0  0  0  0  0  0  0
    0.2142   -1.1411   -0.0067 N   0  0  0  0  0  0  0  0  0  0  0  0
   -1.6158    0.3062   -0.0100 N   0  0  0  0  0  0  0  0  0  0  0  0
   -2.2093   -0.5112   -0.0097 H   0  0  0  0  0  0  0  0  0  0  0  0
    3.7579    2.3442    0.0228 C   0  0  0  0  0  0  0  0  0  0  0  0
    0.4718    1.2156   -0.0017 N   0  0  0  0  0  0  0  0  0  0  0  0
    2.4433    2.3460    0.0248 N   0  0  0  0  0  0  0  0  0  0  0  0
    2.4887   -0.0388   -0.0207 N   0  0  0  0  0  0  0  0  0  0  0  0
   -0.2745    0.1098   -0.0068 C   0  0  0  0  0  0  0  0  0  0  0  0
    1.7994    1.1582    0.0012 C   0  0  0  0  0  0  0  0  0  0  0  0
    4.5478    1.1798   -0.0060 C   0  0  0  0  0  0  0  0  0  0  0  0
    5.6228    1.2424   -0.0106 H   0  0  0  0  0  0  0  0  0  0  0  0
    3.8605   -0.0119   -0.0288 C   0  0  0  0  0  0  0  0  0  0  0  0
    3.6517    4.7250    0.0796 C   0  0  0  0  0  0  0  0  0  0  0  0
    3.0224    4.8035   -0.8076 H   0  0  0  0  0  0  0  0  0  0  0  0
    4.3918    5.5219    0.0980 H   0  0  0  0  0  0  0  0  0  0  0  0
    3.0252    4.7597    0.9716 H   0  0  0  0  0  0  0  0  0  0  0  0
    5.8495   -1.3213   -0.0751 C   0  0  0  0  0  0  0  0  0  0  0  0
    6.0535   -2.3885   -0.1038 H   0  0  0  0  0  0  0  0  0  0  0  0
    6.2783   -0.8846    0.8302 H   0  0  0  0  0  0  0  0  0  0  0  0
    6.2640   -0.8389   -0.9635 H   0  0  0  0  0  0  0  0  0  0  0  0
   -0.6652   -2.2928    0.0082 C   0  0  0  0  0  0  0  0  0  0  0  0
   -1.0899   -2.8551   -1.2150 C   0  0  0  0  0  0  0  0  0  0  0  0
   -1.8707   -4.0147   -1.1717 C   0  0  0  0  0  0  0  0  0  0  0  0
   -2.1999   -4.4681   -2.0993 H   0  0  0  0  0  0  0  0  0  0  0  0
   -2.2288   -4.5983    0.0367 C   0  0  0  0  0  0  0  0  0  0  0  0
   -2.8284   -5.5019    0.0477 H   0  0  0  0  0  0  0  0  0  0  0  0
   -1.8242   -4.0163    1.2313 C   0  0  0  0  0  0  0  0  0  0  0  0
   -2.1170   -4.4714    2.1703 H   0  0  0  0  0  0  0  0  0  0  0  0
   -1.0428   -2.8566    1.2462 C   0  0  0  0  0  0  0  0  0  0  0  0
   -0.7554   -2.2466   -2.5701 C   0  0  0  0  0  0  0  0  0  0  0  0
   -0.1941   -1.3269   -2.3992 H   0  0  0  0  0  0  0  0  0  0  0  0
    0.1354   -3.1803   -3.4093 C   0  0  0  0  0  0  0  0  0  0  0  0
   -0.3864   -4.1134   -3.6424 H   0  0  0  0  0  0  0  0  0  0  0  0
    1.0564   -3.4174   -2.8782 H   0  0  0  0  0  0  0  0  0  0  0  0
    0.3958   -2.6983   -4.3566 H   0  0  0  0  0  0  0  0  0  0  0  0
   -2.0376   -1.8921   -3.3476 C   0  0  0  0  0  0  0  0  0  0  0  0
   -2.5733   -2.7936   -3.6575 H   0  0  0  0  0  0  0  0  0  0  0  0
   -1.7890   -1.3271   -4.2501 H   0  0  0  0  0  0  0  0  0  0  0  0
   -2.7227   -1.2886   -2.7488 H   0  0  0  0  0  0  0  0  0  0  0  0
   -0.6557   -2.2507    2.5886 C   0  0  0  0  0  0  0  0  0  0  0  0
   -0.1124   -1.3239    2.3975 H   0  0  0  0  0  0  0  0  0  0  0  0
   -1.9051   -1.9137    3.4254 C   0  0  0  0  0  0  0  0  0  0  0  0
   -2.6299   -1.3271    2.8580 H   0  0  0  0  0  0  0  0  0  0  0  0
   -1.6225   -1.3390    4.3118 H   0  0  0  0  0  0  0  0  0  0  0  0
   -2.4085   -2.8226    3.7665 H   0  0  0  0  0  0  0  0  0  0  0  0
    0.2796   -3.1797    3.3841 C   0  0  0  0  0  0  0  0  0  0  0  0
   -0.2233   -4.1193    3.6323 H   0  0  0  0  0  0  0  0  0  0  0  0
    0.5736   -2.7007    4.3231 H   0  0  0  0  0  0  0  0  0  0  0  0
    1.1798   -3.4046    2.8140 H   0  0  0  0  0  0  0  0  0  0  0  0
   -2.2267    1.6100   -0.0026 C   0  0  0  0  0  0  0  0  0  0  0  0
   -2.5190    2.2209    1.2298 C   0  0  0  0  0  0  0  0  0  0  0  0
   -3.1450    3.4708    1.2127 C   0  0  0  0  0  0  0  0  0  0  0  0
   -3.3773    3.9643    2.1494 H   0  0  0  0  0  0  0  0  0  0  0  0
   -3.4567    4.0995    0.0124 C   0  0  0  0  0  0  0  0  0  0  0  0
   -3.9418    5.0696    0.0181 H   0  0  0  0  0  0  0  0  0  0  0  0
   -3.1285    3.4932   -1.1950 C   0  0  0  0  0  0  0  0  0  0  0  0
   -3.3480    4.0043   -2.1253 H   0  0  0  0  0  0  0  0  0  0  0  0
   -2.5023    2.2436   -1.2275 C   0  0  0  0  0  0  0  0  0  0  0  0
   -2.1037    1.5985    2.5529 C   0  0  0  0  0  0  0  0  0  0  0  0
   -1.7470    0.5909    2.3461 H   0  0  0  0  0  0  0  0  0  0  0  0
   -0.9242    2.3781    3.1647 C   0  0  0  0  0  0  0  0  0  0  0  0
   -0.5766    1.8858    4.0782 H   0  0  0  0  0  0  0  0  0  0  0  0
   -1.2218    3.3992    3.4223 H   0  0  0  0  0  0  0  0  0  0  0  0
   -0.0925    2.4308    2.4586 H   0  0  0  0  0  0  0  0  0  0  0  0
   -3.2721    1.4795    3.5438 C   0  0  0  0  0  0  0  0  0  0  0  0
   -4.1010    0.9118    3.1121 H   0  0  0  0  0  0  0  0  0  0  0  0
   -3.6533    2.4613    3.8379 H   0  0  0  0  0  0  0  0  0  0  0  0
   -2.9452    0.9652    4.4516 H   0  0  0  0  0  0  0  0  0  0  0  0
   -2.0720    1.6464   -2.5576 C   0  0  0  0  0  0  0  0  0  0  0  0
   -1.7133    0.6365   -2.3660 H   0  0  0  0  0  0  0  0  0  0  0  0
   -3.2316    1.5422   -3.5605 C   0  0  0  0  0  0  0  0  0  0  0  0
   -2.8956    1.0464   -4.4752 H   0  0  0  0  0  0  0  0  0  0  0  0
   -3.6134    2.5284   -3.8391 H   0  0  0  0  0  0  0  0  0  0  0  0
   -4.0624    0.9640   -3.1470 H   0  0  0  0  0  0  0  0  0  0  0  0
   -0.8905    2.4415   -3.1453 C   0  0  0  0  0  0  0  0  0  0  0  0
   -0.5346    1.9680   -4.0655 H   0  0  0  0  0  0  0  0  0  0  0  0
   -0.0642    2.4827   -2.4324 H   0  0  0  0  0  0  0  0  0  0  0  0
   -1.1891    3.4665   -3.3855 H   0  0  0  0  0  0  0  0  0  0  0  0
    1.7279   -1.4280   -0.0428 B   0  0  0  0  0  0  0  0  0  0  0  0
    2.1027   -2.1815    1.0776 F   0  0  0  0  0  0  0  0  0  0  0  0
    2.0635   -2.1187   -1.2162 F   0  0  0  0  0  0  0  0  0  0  0  0
  1  6  4  0  0  0  0
  1 15  1  0  0  0  0
  2 14  4  0  0  0  0
  2 19  1  0  0  0  0
  3 10  4  0  0  0  0
  3 23  1  0  0  0  0
  3 81  1  0  0  0  0
  4  5  1  0  0  0  0
  4 10  4  0  0  0  0
  4 52  1  0  0  0  0
  6  8  2  0  0  0  0
  6 12  4  0  0  0  0
  7 10  4  0  0  0  0
  7 11  4  0  0  0  0
  8 11  4  0  0  0  0
  9 11  4  0  0  0  0
  9 14  4  0  0  0  0
  9 81  1  0  0  0  0
 12 13  1  0  0  0  0
 12 14  2  0  0  0  0
 15 16  1  0  0  0  0
 15 17  1  0  0  0  0
 15 18  1  0  0  0  0
 19 20  1  0  0  0  0
 19 21  1  0  0  0  0
 19 22  1  0  0  0  0
 23 24  4  0  0  0  0
 23 31  4  0  0  0  0
 24 25  4  0  0  0  0
 24 32  1  0  0  0  0
 25 26  1  0  0  0  0
 25 27  4  0  0  0  0
 27 28  1  0  0  0  0
 27 29  4  0  0  0  0
 29 30  1  0  0  0  0
 29 31  4  0  0  0  0
 31 42  1  0  0  0  0
 32 33  1  0  0  0  0
 32 34  1  0  0  0  0
 32 38  1  0  0  0  0
 34 35  1  0  0  0  0
 34 36  1  0  0  0  0
 34 37  1  0  0  0  0
 38 39  1  0  0  0  0
 38 40  1  0  0  0  0
 38 41  1  0  0  0  0
 42 43  1  0  0  0  0
 42 44  1  0  0  0  0
 42 48  1  0  0  0  0
 44 45  1  0  0  0  0
 44 46  1  0  0  0  0
 44 47  1  0  0  0  0
 48 49  1  0  0  0  0
 48 50  1  0  0  0  0
 48 51  1  0  0  0  0
 52 53  4  0  0  0  0
 52 60  4  0  0  0  0
 53 54  4  0  0  0  0
 53 61  1  0  0  0  0
 54 55  1  0  0  0  0
 54 56  4  0  0  0  0
 56 57  1  0  0  0  0
 56 58  4  0  0  0  0
 58 59  1  0  0  0  0
 58 60  4  0  0  0  0
 60 71  1  0  0  0  0
 61 62  1  0  0  0  0
 61 63  1  0  0  0  0
 61 67  1  0  0  0  0
 63 64  1  0  0  0  0
 63 65  1  0  0  0  0
 63 66  1  0  0  0  0
 67 68  1  0  0  0  0
 67 69  1  0  0  0  0
 67 70  1  0  0  0  0
 71 72  1  0  0  0  0
 71 73  1  0  0  0  0
 71 77  1  0  0  0  0
 73 74  1  0  0  0  0
 73 75  1  0  0  0  0
 73 76  1  0  0  0  0
 77 78  1  0  0  0  0
 77 79  1  0  0  0  0
 77 80  1  0  0  0  0
 81 82  1  0  0  0  0
 81 83  1  0  0  0  0
M  END
