# Supplementary material for: Biguanide Complexes of Boron and Aluminum
Source: Inorg Chem. 2026 Jun 4;65(24):13350–61. doi: 10.1021/acs.inorgchem.6c00595 (PMC13292212; doi:10.1021/acs.inorgchem.6c00595)
Supplement: Supplementary file 2 [file ic6c00595_si_002.zip › BF26_4v2.mol]

BF2

Created by GaussView 6.0.16
 83 86  0  0  0  0  0  0  0  0  0    0
    4.4251    3.5007   -0.0120 O   0  0  0  0  0  0  0  0  0  0  0  0
    4.4173   -1.2190    0.0074 O   0  0  0  0  0  0  0  0  0  0  0  0
    0.2127   -1.1415    0.0009 N   0  0  0  0  0  0  0  0  0  0  0  0
   -1.6157    0.3081    0.0026 N   0  0  0  0  0  0  0  0  0  0  0  0
   -2.2103   -0.5084    0.0025 H   0  0  0  0  0  0  0  0  0  0  0  0
    3.7600    2.3408   -0.0071 C   0  0  0  0  0  0  0  0  0  0  0  0
    0.4729    1.2150   -0.0015 N   0  0  0  0  0  0  0  0  0  0  0  0
    2.4454    2.3439   -0.0069 N   0  0  0  0  0  0  0  0  0  0  0  0
    2.4886   -0.0414    0.0015 N   0  0  0  0  0  0  0  0  0  0  0  0
   -0.2746    0.1099    0.0007 C   0  0  0  0  0  0  0  0  0  0  0  0
    1.8004    1.1564   -0.0023 C   0  0  0  0  0  0  0  0  0  0  0  0
    4.5488    1.1753   -0.0022 C   0  0  0  0  0  0  0  0  0  0  0  0
    5.6239    1.2367   -0.0022 H   0  0  0  0  0  0  0  0  0  0  0  0
    3.8604   -0.0159    0.0022 C   0  0  0  0  0  0  0  0  0  0  0  0
    3.6561    4.7224   -0.0178 C   0  0  0  0  0  0  0  0  0  0  0  0
    3.0279    4.7752   -0.9077 H   0  0  0  0  0  0  0  0  0  0  0  0
    4.3970    5.5188   -0.0221 H   0  0  0  0  0  0  0  0  0  0  0  0
    3.0287    4.7842    0.8721 H   0  0  0  0  0  0  0  0  0  0  0  0
    5.8483   -1.3276    0.0081 C   0  0  0  0  0  0  0  0  0  0  0  0
    6.2705   -0.8721   -0.8909 H   0  0  0  0  0  0  0  0  0  0  0  0
    6.0516   -2.3953    0.0128 H   0  0  0  0  0  0  0  0  0  0  0  0
    6.2701   -0.8644    0.9034 H   0  0  0  0  0  0  0  0  0  0  0  0
   -0.6682   -2.2921    0.0008 C   0  0  0  0  0  0  0  0  0  0  0  0
   -1.0681   -2.8562   -1.2300 C   0  0  0  0  0  0  0  0  0  0  0  0
   -1.8523   -4.0138   -1.2009 C   0  0  0  0  0  0  0  0  0  0  0  0
   -2.1623   -4.4688   -2.1344 H   0  0  0  0  0  0  0  0  0  0  0  0
   -2.2378   -4.5939    0.0008 C   0  0  0  0  0  0  0  0  0  0  0  0
   -2.8399   -5.4960    0.0008 H   0  0  0  0  0  0  0  0  0  0  0  0
   -1.8571   -4.0106    1.2025 C   0  0  0  0  0  0  0  0  0  0  0  0
   -2.1709   -4.4630    2.1359 H   0  0  0  0  0  0  0  0  0  0  0  0
   -1.0729   -2.8530    1.2316 C   0  0  0  0  0  0  0  0  0  0  0  0
   -0.7020   -2.2528   -2.5794 C   0  0  0  0  0  0  0  0  0  0  0  0
   -0.1489   -1.3299   -2.3987 H   0  0  0  0  0  0  0  0  0  0  0  0
    0.2124   -3.1880   -3.3914 C   0  0  0  0  0  0  0  0  0  0  0  0
   -0.3012   -4.1239   -3.6317 H   0  0  0  0  0  0  0  0  0  0  0  0
    1.1208   -3.4196   -2.8370 H   0  0  0  0  0  0  0  0  0  0  0  0
    0.4940   -2.7105   -4.3350 H   0  0  0  0  0  0  0  0  0  0  0  0
   -1.9647   -1.9073   -3.3923 C   0  0  0  0  0  0  0  0  0  0  0  0
   -2.4837   -2.8126   -3.7192 H   0  0  0  0  0  0  0  0  0  0  0  0
   -1.6949   -1.3387   -4.2865 H   0  0  0  0  0  0  0  0  0  0  0  0
   -2.6721   -1.3112   -2.8127 H   0  0  0  0  0  0  0  0  0  0  0  0
   -0.7122   -2.2459    2.5807 C   0  0  0  0  0  0  0  0  0  0  0  0
   -0.1563   -1.3247    2.3998 H   0  0  0  0  0  0  0  0  0  0  0  0
   -1.9783   -1.8953    3.3860 C   0  0  0  0  0  0  0  0  0  0  0  0
   -2.6803   -1.2976    2.8014 H   0  0  0  0  0  0  0  0  0  0  0  0
   -1.7117   -1.3261    4.2809 H   0  0  0  0  0  0  0  0  0  0  0  0
   -2.5019   -2.7984    3.7113 H   0  0  0  0  0  0  0  0  0  0  0  0
    0.1967   -3.1800    3.4000 C   0  0  0  0  0  0  0  0  0  0  0  0
   -0.3195   -4.1142    3.6413 H   0  0  0  0  0  0  0  0  0  0  0  0
    0.4751   -2.6997    4.3432 H   0  0  0  0  0  0  0  0  0  0  0  0
    1.1072   -3.4152    2.8504 H   0  0  0  0  0  0  0  0  0  0  0  0
   -2.2246    1.6129    0.0009 C   0  0  0  0  0  0  0  0  0  0  0  0
   -2.5041    2.2390    1.2287 C   0  0  0  0  0  0  0  0  0  0  0  0
   -3.1285    3.4895    1.2021 C   0  0  0  0  0  0  0  0  0  0  0  0
   -3.3510    3.9947    2.1349 H   0  0  0  0  0  0  0  0  0  0  0  0
   -3.4512    4.1041   -0.0026 C   0  0  0  0  0  0  0  0  0  0  0  0
   -3.9350    5.0748   -0.0039 H   0  0  0  0  0  0  0  0  0  0  0  0
   -3.1356    3.4828   -1.2057 C   0  0  0  0  0  0  0  0  0  0  0  0
   -3.3635    3.9827   -2.1400 H   0  0  0  0  0  0  0  0  0  0  0  0
   -2.5112    2.2321   -1.2287 C   0  0  0  0  0  0  0  0  0  0  0  0
   -2.0787    1.6324    2.5560 C   0  0  0  0  0  0  0  0  0  0  0  0
   -1.7220    0.6228    2.3588 H   0  0  0  0  0  0  0  0  0  0  0  0
   -0.8966    2.4207    3.1514 C   0  0  0  0  0  0  0  0  0  0  0  0
   -0.5433    1.9400    4.0688 H   0  0  0  0  0  0  0  0  0  0  0  0
   -1.1937    3.4446    3.3983 H   0  0  0  0  0  0  0  0  0  0  0  0
   -0.0690    2.4655    2.4401 H   0  0  0  0  0  0  0  0  0  0  0  0
   -3.2409    1.5241    3.5555 C   0  0  0  0  0  0  0  0  0  0  0  0
   -4.0718    0.9503    3.1361 H   0  0  0  0  0  0  0  0  0  0  0  0
   -3.6213    2.5091    3.8397 H   0  0  0  0  0  0  0  0  0  0  0  0
   -2.9080    1.0215    4.4676 H   0  0  0  0  0  0  0  0  0  0  0  0
   -2.0928    1.6180   -2.5548 C   0  0  0  0  0  0  0  0  0  0  0  0
   -1.7360    0.6093   -2.3537 H   0  0  0  0  0  0  0  0  0  0  0  0
   -3.2596    1.5051   -3.5483 C   0  0  0  0  0  0  0  0  0  0  0  0
   -2.9312    0.9970   -4.4591 H   0  0  0  0  0  0  0  0  0  0  0  0
   -3.6405    2.4888   -3.8365 H   0  0  0  0  0  0  0  0  0  0  0  0
   -4.0891    0.9345   -3.1218 H   0  0  0  0  0  0  0  0  0  0  0  0
   -0.9127    2.4020   -3.1598 C   0  0  0  0  0  0  0  0  0  0  0  0
   -0.5639    1.9160   -4.0762 H   0  0  0  0  0  0  0  0  0  0  0  0
   -0.0819    2.4498   -2.4524 H   0  0  0  0  0  0  0  0  0  0  0  0
   -1.2100    3.4248   -3.4108 H   0  0  0  0  0  0  0  0  0  0  0  0
    1.7266   -1.4300    0.0052 B   0  0  0  0  0  0  0  0  0  0  0  0
    2.0793   -2.1484    1.1563 F   0  0  0  0  0  0  0  0  0  0  0  0
    2.0838   -2.1572   -1.1387 F   0  0  0  0  0  0  0  0  0  0  0  0
  1  6  4  0  0  0  0
  1 15  1  0  0  0  0
  2 14  4  0  0  0  0
  2 19  1  0  0  0  0
  3 10  4  0  0  0  0
  3 23  1  0  0  0  0
  3 81  1  0  0  0  0
  4  5  1  0  0  0  0
  4 10  4  0  0  0  0
  4 52  1  0  0  0  0
  6  8  2  0  0  0  0
  6 12  4  0  0  0  0
  7 10  4  0  0  0  0
  7 11  4  0  0  0  0
  8 11  4  0  0  0  0
  9 11  4  0  0  0  0
  9 14  4  0  0  0  0
  9 81  1  0  0  0  0
 12 13  1  0  0  0  0
 12 14  2  0  0  0  0
 15 16  1  0  0  0  0
 15 17  1  0  0  0  0
 15 18  1  0  0  0  0
 19 20  1  0  0  0  0
 19 21  1  0  0  0  0
 19 22  1  0  0  0  0
 23 24  4  0  0  0  0
 23 31  4  0  0  0  0
 24 25  4  0  0  0  0
 24 32  1  0  0  0  0
 25 26  1  0  0  0  0
 25 27  4  0  0  0  0
 27 28  1  0  0  0  0
 27 29  4  0  0  0  0
 29 30  1  0  0  0  0
 29 31  4  0  0  0  0
 31 42  1  0  0  0  0
 32 33  1  0  0  0  0
 32 34  1  0  0  0  0
 32 38  1  0  0  0  0
 34 35  1  0  0  0  0
 34 36  1  0  0  0  0
 34 37  1  0  0  0  0
 38 39  1  0  0  0  0
 38 40  1  0  0  0  0
 38 41  1  0  0  0  0
 42 43  1  0  0  0  0
 42 44  1  0  0  0  0
 42 48  1  0  0  0  0
 44 45  1  0  0  0  0
 44 46  1  0  0  0  0
 44 47  1  0  0  0  0
 48 49  1  0  0  0  0
 48 50  1  0  0  0  0
 48 51  1  0  0  0  0
 52 53  4  0  0  0  0
 52 60  4  0  0  0  0
 53 54  4  0  0  0  0
 53 61  1  0  0  0  0
 54 55  1  0  0  0  0
 54 56  4  0  0  0  0
 56 57  1  0  0  0  0
 56 58  4  0  0  0  0
 58 59  1  0  0  0  0
 58 60  4  0  0  0  0
 60 71  1  0  0  0  0
 61 62  1  0  0  0  0
 61 63  1  0  0  0  0
 61 67  1  0  0  0  0
 63 64  1  0  0  0  0
 63 65  1  0  0  0  0
 63 66  1  0  0  0  0
 67 68  1  0  0  0  0
 67 69  1  0  0  0  0
 67 70  1  0  0  0  0
 71 72  1  0  0  0  0
 71 73  1  0  0  0  0
 71 77  1  0  0  0  0
 73 74  1  0  0  0  0
 73 75  1  0  0  0  0
 73 76  1  0  0  0  0
 77 78  1  0  0  0  0
 77 79  1  0  0  0  0
 77 80  1  0  0  0  0
 81 82  1  0  0  0  0
 81 83  1  0  0  0  0
M  END
