# Supplementary material for: Biguanide Complexes of Boron and Aluminum
Source: Inorg Chem. 2026 Jun 4;65(24):13350–61. doi: 10.1021/acs.inorgchem.6c00595 (PMC13292212; doi:10.1021/acs.inorgchem.6c00595)
Supplement: Supplementary file 2 [file ic6c00595_si_002.zip › BH24_4.mol]

chlupBH24_4

Created by GaussView 6.0.16
 85 89  0  0  0  0  0  0  0  0  0    0
    0.3958    5.0427   -0.8031 O   0  0  0  0  0  0  0  0  0  0  0  0
    4.0027    2.1345   -1.4338 O   0  0  0  0  0  0  0  0  0  0  0  0
    0.4262   -1.5163    0.4546 N   0  0  0  0  0  0  0  0  0  0  0  0
   -1.6272   -1.1674    0.4098 N   0  0  0  0  0  0  0  0  0  0  0  0
   -0.3339    0.7556   -0.1434 N   0  0  0  0  0  0  0  0  0  0  0  0
    0.1524    2.7465   -0.4865 N   0  0  0  0  0  0  0  0  0  0  0  0
    1.9763    1.2247   -0.8233 N   0  0  0  0  0  0  0  0  0  0  0  0
   -0.4622   -0.5488    0.2075 C   0  0  0  0  0  0  0  0  0  0  0  0
    0.7346    1.5079   -0.5083 C   0  0  0  0  0  0  0  0  0  0  0  0
    0.8970    3.8146   -0.8028 C   0  0  0  0  0  0  0  0  0  0  0  0
    2.2361    3.6197   -1.1307 C   0  0  0  0  0  0  0  0  0  0  0  0
    2.8734    4.4536   -1.3796 H   0  0  0  0  0  0  0  0  0  0  0  0
    2.7211    2.3047   -1.1233 C   0  0  0  0  0  0  0  0  0  0  0  0
   -0.9949    5.2313   -0.4508 C   0  0  0  0  0  0  0  0  0  0  0  0
   -1.1599    6.3031   -0.5210 H   0  0  0  0  0  0  0  0  0  0  0  0
   -1.1797    4.8853    0.5667 H   0  0  0  0  0  0  0  0  0  0  0  0
   -1.6405    4.7016   -1.1520 H   0  0  0  0  0  0  0  0  0  0  0  0
    4.5389    0.7907   -1.4060 C   0  0  0  0  0  0  0  0  0  0  0  0
    5.5951    0.9084   -1.6366 H   0  0  0  0  0  0  0  0  0  0  0  0
    4.0468    0.1735   -2.1569 H   0  0  0  0  0  0  0  0  0  0  0  0
    4.4013    0.3422   -0.4236 H   0  0  0  0  0  0  0  0  0  0  0  0
    1.7843   -1.4601    0.8515 C   0  0  0  0  0  0  0  0  0  0  0  0
    2.6967   -2.2641    0.1307 C   0  0  0  0  0  0  0  0  0  0  0  0
    4.0338   -2.2648    0.5262 C   0  0  0  0  0  0  0  0  0  0  0  0
    4.7539   -2.8735   -0.0062 H   0  0  0  0  0  0  0  0  0  0  0  0
    4.4646   -1.4872    1.6005 C   0  0  0  0  0  0  0  0  0  0  0  0
    5.5094   -1.4954    1.8915 H   0  0  0  0  0  0  0  0  0  0  0  0
    3.5523   -0.7129    2.3045 C   0  0  0  0  0  0  0  0  0  0  0  0
    3.8927   -0.1305    3.1534 H   0  0  0  0  0  0  0  0  0  0  0  0
    2.1952   -0.6949    1.9591 C   0  0  0  0  0  0  0  0  0  0  0  0
    2.2096   -3.0750   -1.0653 C   0  0  0  0  0  0  0  0  0  0  0  0
    1.2126   -3.4429   -0.8164 H   0  0  0  0  0  0  0  0  0  0  0  0
    3.0790   -4.2977   -1.3858 C   0  0  0  0  0  0  0  0  0  0  0  0
    2.6002   -4.8962   -2.1657 H   0  0  0  0  0  0  0  0  0  0  0  0
    3.2175   -4.9335   -0.5074 H   0  0  0  0  0  0  0  0  0  0  0  0
    4.0676   -4.0118   -1.7583 H   0  0  0  0  0  0  0  0  0  0  0  0
    2.0618   -2.1785   -2.3107 C   0  0  0  0  0  0  0  0  0  0  0  0
    1.5779   -2.7298   -3.1226 H   0  0  0  0  0  0  0  0  0  0  0  0
    3.0450   -1.8519   -2.6641 H   0  0  0  0  0  0  0  0  0  0  0  0
    1.4691   -1.2890   -2.0949 H   0  0  0  0  0  0  0  0  0  0  0  0
    1.2167    0.0856    2.8290 C   0  0  0  0  0  0  0  0  0  0  0  0
    0.2266    0.0352    2.3774 H   0  0  0  0  0  0  0  0  0  0  0  0
    1.0931   -0.5623    4.2208 C   0  0  0  0  0  0  0  0  0  0  0  0
    0.3503   -0.0312    4.8237 H   0  0  0  0  0  0  0  0  0  0  0  0
    2.0469   -0.5336    4.7558 H   0  0  0  0  0  0  0  0  0  0  0  0
    0.7822   -1.6063    4.1359 H   0  0  0  0  0  0  0  0  0  0  0  0
    1.5904    1.5738    2.9451 C   0  0  0  0  0  0  0  0  0  0  0  0
    0.8174    2.1159    3.4968 H   0  0  0  0  0  0  0  0  0  0  0  0
    1.6958    2.0395    1.9629 H   0  0  0  0  0  0  0  0  0  0  0  0
    2.5360    1.7081    3.4778 H   0  0  0  0  0  0  0  0  0  0  0  0
   -2.8833   -0.8139   -0.1535 C   0  0  0  0  0  0  0  0  0  0  0  0
   -3.9037   -0.3788    0.7158 C   0  0  0  0  0  0  0  0  0  0  0  0
   -5.1397   -0.0370    0.1636 C   0  0  0  0  0  0  0  0  0  0  0  0
   -5.9431    0.3009    0.8068 H   0  0  0  0  0  0  0  0  0  0  0  0
   -5.3539   -0.1119   -1.2105 C   0  0  0  0  0  0  0  0  0  0  0  0
   -6.3179    0.1648   -1.6236 H   0  0  0  0  0  0  0  0  0  0  0  0
   -4.3342   -0.5396   -2.0529 C   0  0  0  0  0  0  0  0  0  0  0  0
   -4.5121   -0.5918   -3.1213 H   0  0  0  0  0  0  0  0  0  0  0  0
   -3.0839   -0.9054   -1.5443 C   0  0  0  0  0  0  0  0  0  0  0  0
   -3.6526   -0.3179    2.2155 C   0  0  0  0  0  0  0  0  0  0  0  0
   -2.5820   -0.1444    2.3519 H   0  0  0  0  0  0  0  0  0  0  0  0
   -4.3986    0.8246    2.9183 C   0  0  0  0  0  0  0  0  0  0  0  0
   -4.0758    0.8921    3.9611 H   0  0  0  0  0  0  0  0  0  0  0  0
   -5.4809    0.6651    2.9241 H   0  0  0  0  0  0  0  0  0  0  0  0
   -4.1986    1.7850    2.4357 H   0  0  0  0  0  0  0  0  0  0  0  0
   -3.9810   -1.6757    2.8656 C   0  0  0  0  0  0  0  0  0  0  0  0
   -3.7567   -1.6542    3.9367 H   0  0  0  0  0  0  0  0  0  0  0  0
   -3.3955   -2.4779    2.4120 H   0  0  0  0  0  0  0  0  0  0  0  0
   -5.0427   -1.9127    2.7434 H   0  0  0  0  0  0  0  0  0  0  0  0
   -1.9846   -1.3707   -2.4916 C   0  0  0  0  0  0  0  0  0  0  0  0
   -1.1352   -1.7026   -1.8947 H   0  0  0  0  0  0  0  0  0  0  0  0
   -1.4990   -0.2186   -3.3903 C   0  0  0  0  0  0  0  0  0  0  0  0
   -0.6603   -0.5468   -4.0114 H   0  0  0  0  0  0  0  0  0  0  0  0
   -1.1715    0.6341   -2.7916 H   0  0  0  0  0  0  0  0  0  0  0  0
   -2.2980    0.1248   -4.0543 H   0  0  0  0  0  0  0  0  0  0  0  0
   -2.4255   -2.5815   -3.3316 C   0  0  0  0  0  0  0  0  0  0  0  0
   -1.5934   -2.9347   -3.9481 H   0  0  0  0  0  0  0  0  0  0  0  0
   -3.2525   -2.3292   -4.0015 H   0  0  0  0  0  0  0  0  0  0  0  0
   -2.7479   -3.4047   -2.6892 H   0  0  0  0  0  0  0  0  0  0  0  0
   -0.8188   -2.5010    0.7700 B   0  0  0  0  0  0  0  0  0  0  0  0
   -1.2683    2.0547   -0.0360 B   0  0  0  0  0  0  0  0  0  0  0  0
   -0.8664   -2.8217    1.9292 H   0  0  0  0  0  0  0  0  0  0  0  0
   -0.9794   -3.3869   -0.0296 H   0  0  0  0  0  0  0  0  0  0  0  0
   -2.1057    2.1454   -0.8817 H   0  0  0  0  0  0  0  0  0  0  0  0
   -1.5806    2.3321    1.0853 H   0  0  0  0  0  0  0  0  0  0  0  0
  1 10  4  0  0  0  0
  1 14  1  0  0  0  0
  2 13  4  0  0  0  0
  2 18  1  0  0  0  0
  3  8  4  0  0  0  0
  3 22  1  0  0  0  0
  3 80  1  0  0  0  0
  4  8  4  0  0  0  0
  4 51  1  0  0  0  0
  4 80  1  0  0  0  0
  5  8  4  0  0  0  0
  5  9  4  0  0  0  0
  5 81  1  0  0  0  0
  6  9  4  0  0  0  0
  6 10  4  0  0  0  0
  6 81  1  0  0  0  0
  7  9  2  0  0  0  0
  7 13  4  0  0  0  0
 10 11  4  0  0  0  0
 11 12  1  0  0  0  0
 11 13  4  0  0  0  0
 14 15  1  0  0  0  0
 14 16  1  0  0  0  0
 14 17  1  0  0  0  0
 18 19  1  0  0  0  0
 18 20  1  0  0  0  0
 18 21  1  0  0  0  0
 22 23  4  0  0  0  0
 22 30  4  0  0  0  0
 23 24  4  0  0  0  0
 23 31  1  0  0  0  0
 24 25  1  0  0  0  0
 24 26  4  0  0  0  0
 26 27  1  0  0  0  0
 26 28  4  0  0  0  0
 28 29  1  0  0  0  0
 28 30  4  0  0  0  0
 30 41  1  0  0  0  0
 31 32  1  0  0  0  0
 31 33  1  0  0  0  0
 31 37  1  0  0  0  0
 33 34  1  0  0  0  0
 33 35  1  0  0  0  0
 33 36  1  0  0  0  0
 37 38  1  0  0  0  0
 37 39  1  0  0  0  0
 37 40  1  0  0  0  0
 41 42  1  0  0  0  0
 41 43  1  0  0  0  0
 41 47  1  0  0  0  0
 43 44  1  0  0  0  0
 43 45  1  0  0  0  0
 43 46  1  0  0  0  0
 47 48  1  0  0  0  0
 47 49  1  0  0  0  0
 47 50  1  0  0  0  0
 51 52  4  0  0  0  0
 51 59  4  0  0  0  0
 52 53  4  0  0  0  0
 52 60  1  0  0  0  0
 53 54  1  0  0  0  0
 53 55  4  0  0  0  0
 55 56  1  0  0  0  0
 55 57  4  0  0  0  0
 57 58  1  0  0  0  0
 57 59  4  0  0  0  0
 59 70  1  0  0  0  0
 60 61  1  0  0  0  0
 60 62  1  0  0  0  0
 60 66  1  0  0  0  0
 62 63  1  0  0  0  0
 62 64  1  0  0  0  0
 62 65  1  0  0  0  0
 66 67  1  0  0  0  0
 66 68  1  0  0  0  0
 66 69  1  0  0  0  0
 70 71  1  0  0  0  0
 70 72  1  0  0  0  0
 70 76  1  0  0  0  0
 72 73  1  0  0  0  0
 72 74  1  0  0  0  0
 72 75  1  0  0  0  0
 76 77  1  0  0  0  0
 76 78  1  0  0  0  0
 76 79  1  0  0  0  0
 80 82  1  0  0  0  0
 80 83  1  0  0  0  0
 81 84  1  0  0  0  0
 81 85  1  0  0  0  0
M  END
