# Supplementary material for: Biguanide Complexes of Boron and Aluminum
Source: Inorg Chem. 2026 Jun 4;65(24):13350–61. doi: 10.1021/acs.inorgchem.6c00595 (PMC13292212; doi:10.1021/acs.inorgchem.6c00595)
Supplement: Supplementary file 2 [file ic6c00595_si_002.zip › BH26_4.mol]

chlupAl6_4

Created by GaussView 6.0.16
 85 89  0  0  0  0  0  0  0  0  0    0
    4.0995   -1.3519    1.8784 O   0  0  0  0  0  0  0  0  0  0  0  0
    5.6456    2.0935   -0.9681 O   0  0  0  0  0  0  0  0  0  0  0  0
   -0.8064    1.3074   -0.6558 N   0  0  0  0  0  0  0  0  0  0  0  0
    3.4041    1.8700   -0.5248 N   0  0  0  0  0  0  0  0  0  0  0  0
    1.1675    1.5676   -0.0545 N   0  0  0  0  0  0  0  0  0  0  0  0
    0.2022   -0.4274    0.7890 N   0  0  0  0  0  0  0  0  0  0  0  0
    2.6762    0.1121    0.9248 N   0  0  0  0  0  0  0  0  0  0  0  0
    2.4474    1.1868    0.1077 C   0  0  0  0  0  0  0  0  0  0  0  0
    0.1014    0.6995    0.1014 C   0  0  0  0  0  0  0  0  0  0  0  0
   -2.2304    1.2196   -0.6071 C   0  0  0  0  0  0  0  0  0  0  0  0
    4.6480    1.4482   -0.3622 C   0  0  0  0  0  0  0  0  0  0  0  0
   -2.9089    0.4206   -1.5483 C   0  0  0  0  0  0  0  0  0  0  0  0
    3.9622   -0.3085    1.0678 C   0  0  0  0  0  0  0  0  0  0  0  0
    4.9995    0.3364    0.4199 C   0  0  0  0  0  0  0  0  0  0  0  0
    6.0304    0.0393    0.5152 H   0  0  0  0  0  0  0  0  0  0  0  0
   -1.7172   -1.9178    1.1916 C   0  0  0  0  0  0  0  0  0  0  0  0
   -2.1341   -0.3389   -2.6121 C   0  0  0  0  0  0  0  0  0  0  0  0
   -1.1698   -0.5989   -2.1757 H   0  0  0  0  0  0  0  0  0  0  0  0
    1.1963   -2.1439   -1.3429 C   0  0  0  0  0  0  0  0  0  0  0  0
    1.4273   -1.0860   -1.2145 H   0  0  0  0  0  0  0  0  0  0  0  0
   -0.5655   -1.6013    0.4519 C   0  0  0  0  0  0  0  0  0  0  0  0
   -2.2206    2.9408    1.3077 C   0  0  0  0  0  0  0  0  0  0  0  0
   -1.1511    2.7322    1.2715 H   0  0  0  0  0  0  0  0  0  0  0  0
   -2.3863   -3.1090    0.8941 C   0  0  0  0  0  0  0  0  0  0  0  0
   -3.2775   -3.3758    1.4483 H   0  0  0  0  0  0  0  0  0  0  0  0
   -0.0833   -2.4479   -0.5694 C   0  0  0  0  0  0  0  0  0  0  0  0
   -2.1891   -1.0193    2.3224 C   0  0  0  0  0  0  0  0  0  0  0  0
   -1.8129   -0.0173    2.1118 H   0  0  0  0  0  0  0  0  0  0  0  0
   -1.8597    0.5747   -3.8222 C   0  0  0  0  0  0  0  0  0  0  0  0
   -1.2550    0.0498   -4.5688 H   0  0  0  0  0  0  0  0  0  0  0  0
   -1.3210    1.4750   -3.5206 H   0  0  0  0  0  0  0  0  0  0  0  0
   -2.7990    0.8763   -4.2961 H   0  0  0  0  0  0  0  0  0  0  0  0
   -2.9286    2.0017    0.3370 C   0  0  0  0  0  0  0  0  0  0  0  0
   -0.7823   -3.6307   -0.8240 C   0  0  0  0  0  0  0  0  0  0  0  0
   -0.4328   -4.3020   -1.5991 H   0  0  0  0  0  0  0  0  0  0  0  0
    1.0751   -2.3898   -2.8560 C   0  0  0  0  0  0  0  0  0  0  0  0
    1.9964   -2.0756   -3.3545 H   0  0  0  0  0  0  0  0  0  0  0  0
    0.2481   -1.8272   -3.2918 H   0  0  0  0  0  0  0  0  0  0  0  0
    0.9240   -3.4477   -3.0863 H   0  0  0  0  0  0  0  0  0  0  0  0
   -4.3049    0.3978   -1.5133 C   0  0  0  0  0  0  0  0  0  0  0  0
   -4.8501   -0.2147   -2.2204 H   0  0  0  0  0  0  0  0  0  0  0  0
   -2.8072   -1.6454   -3.0506 C   0  0  0  0  0  0  0  0  0  0  0  0
   -2.1348   -2.2093   -3.7027 H   0  0  0  0  0  0  0  0  0  0  0  0
   -3.7254   -1.4599   -3.6154 H   0  0  0  0  0  0  0  0  0  0  0  0
   -3.0469   -2.2746   -2.1915 H   0  0  0  0  0  0  0  0  0  0  0  0
   -2.6707    2.7591    2.7676 C   0  0  0  0  0  0  0  0  0  0  0  0
   -2.1029    3.4325    3.4159 H   0  0  0  0  0  0  0  0  0  0  0  0
   -2.5057    1.7388    3.1167 H   0  0  0  0  0  0  0  0  0  0  0  0
   -3.7307    2.9931    2.8982 H   0  0  0  0  0  0  0  0  0  0  0  0
   -1.9225   -3.9614   -0.1009 C   0  0  0  0  0  0  0  0  0  0  0  0
   -2.4527   -4.8826   -0.3166 H   0  0  0  0  0  0  0  0  0  0  0  0
    5.4065   -1.9128    2.0749 C   0  0  0  0  0  0  0  0  0  0  0  0
    5.2567   -2.7525    2.7487 H   0  0  0  0  0  0  0  0  0  0  0  0
    6.0764   -1.1824    2.5351 H   0  0  0  0  0  0  0  0  0  0  0  0
    5.8208   -2.2654    1.1273 H   0  0  0  0  0  0  0  0  0  0  0  0
    2.3759   -2.9487   -0.7624 C   0  0  0  0  0  0  0  0  0  0  0  0
    3.3085   -2.6760   -1.2670 H   0  0  0  0  0  0  0  0  0  0  0  0
    2.2119   -4.0209   -0.9081 H   0  0  0  0  0  0  0  0  0  0  0  0
    2.4949   -2.7659    0.3057 H   0  0  0  0  0  0  0  0  0  0  0  0
   -3.7177   -0.9285    2.4244 C   0  0  0  0  0  0  0  0  0  0  0  0
   -3.9978   -0.1661    3.1560 H   0  0  0  0  0  0  0  0  0  0  0  0
   -4.1579   -1.8730    2.7568 H   0  0  0  0  0  0  0  0  0  0  0  0
   -4.1624   -0.6550    1.4664 H   0  0  0  0  0  0  0  0  0  0  0  0
   -2.4188    4.4032    0.8632 C   0  0  0  0  0  0  0  0  0  0  0  0
   -1.8548    5.0795    1.5125 H   0  0  0  0  0  0  0  0  0  0  0  0
   -3.4755    4.6834    0.9161 H   0  0  0  0  0  0  0  0  0  0  0  0
   -2.0771    4.5510   -0.1628 H   0  0  0  0  0  0  0  0  0  0  0  0
    5.3178    3.2428   -1.7806 C   0  0  0  0  0  0  0  0  0  0  0  0
    6.2726    3.5927   -2.1660 H   0  0  0  0  0  0  0  0  0  0  0  0
    4.8397    4.0141   -1.1759 H   0  0  0  0  0  0  0  0  0  0  0  0
    4.6526    2.9566   -2.5958 H   0  0  0  0  0  0  0  0  0  0  0  0
   -1.5724   -1.4728    3.6595 C   0  0  0  0  0  0  0  0  0  0  0  0
   -1.8712   -0.7961    4.4662 H   0  0  0  0  0  0  0  0  0  0  0  0
   -0.4821   -1.4841    3.6093 H   0  0  0  0  0  0  0  0  0  0  0  0
   -1.9143   -2.4805    3.9160 H   0  0  0  0  0  0  0  0  0  0  0  0
   -4.3264    1.9548    0.3227 C   0  0  0  0  0  0  0  0  0  0  0  0
   -4.8859    2.5500    1.0349 H   0  0  0  0  0  0  0  0  0  0  0  0
   -5.0107    1.1589   -0.5866 C   0  0  0  0  0  0  0  0  0  0  0  0
   -6.0949    1.1314   -0.5756 H   0  0  0  0  0  0  0  0  0  0  0  0
    1.4250   -0.4801    1.7674 B   0  0  0  0  0  0  0  0  0  0  0  0
    0.2755    2.4238   -1.0945 B   0  0  0  0  0  0  0  0  0  0  0  0
    0.0210    3.5391   -0.7363 H   0  0  0  0  0  0  0  0  0  0  0  0
    0.6552    2.3030   -2.2282 H   0  0  0  0  0  0  0  0  0  0  0  0
    1.2639    0.2866    2.6903 H   0  0  0  0  0  0  0  0  0  0  0  0
    1.6339   -1.6043    2.1008 H   0  0  0  0  0  0  0  0  0  0  0  0
  1 13  4  0  0  0  0
  1 52  1  0  0  0  0
  2 11  4  0  0  0  0
  2 68  1  0  0  0  0
  3  9  4  0  0  0  0
  3 10  1  0  0  0  0
  3 81  1  0  0  0  0
  4  8  4  0  0  0  0
  4 11  4  0  0  0  0
  5  8  4  0  0  0  0
  5  9  1  0  0  0  0
  5 81  1  0  0  0  0
  6  9  4  0  0  0  0
  6 21  1  0  0  0  0
  6 80  1  0  0  0  0
  7  8  4  0  0  0  0
  7 13  4  0  0  0  0
  7 80  1  0  0  0  0
 10 12  4  0  0  0  0
 10 33  4  0  0  0  0
 11 14  4  0  0  0  0
 12 17  1  0  0  0  0
 12 40  4  0  0  0  0
 13 14  2  0  0  0  0
 14 15  1  0  0  0  0
 16 21  4  0  0  0  0
 16 24  4  0  0  0  0
 16 27  1  0  0  0  0
 17 18  1  0  0  0  0
 17 29  1  0  0  0  0
 17 42  1  0  0  0  0
 19 20  1  0  0  0  0
 19 26  1  0  0  0  0
 19 36  1  0  0  0  0
 19 56  1  0  0  0  0
 21 26  4  0  0  0  0
 22 23  1  0  0  0  0
 22 33  1  0  0  0  0
 22 46  1  0  0  0  0
 22 64  1  0  0  0  0
 24 25  1  0  0  0  0
 24 50  4  0  0  0  0
 26 34  4  0  0  0  0
 27 28  1  0  0  0  0
 27 60  1  0  0  0  0
 27 72  1  0  0  0  0
 29 30  1  0  0  0  0
 29 31  1  0  0  0  0
 29 32  1  0  0  0  0
 33 76  4  0  0  0  0
 34 35  1  0  0  0  0
 34 50  4  0  0  0  0
 36 37  1  0  0  0  0
 36 38  1  0  0  0  0
 36 39  1  0  0  0  0
 40 41  1  0  0  0  0
 40 78  4  0  0  0  0
 42 43  1  0  0  0  0
 42 44  1  0  0  0  0
 42 45  1  0  0  0  0
 46 47  1  0  0  0  0
 46 48  1  0  0  0  0
 46 49  1  0  0  0  0
 50 51  1  0  0  0  0
 52 53  1  0  0  0  0
 52 54  1  0  0  0  0
 52 55  1  0  0  0  0
 56 57  1  0  0  0  0
 56 58  1  0  0  0  0
 56 59  1  0  0  0  0
 60 61  1  0  0  0  0
 60 62  1  0  0  0  0
 60 63  1  0  0  0  0
 64 65  1  0  0  0  0
 64 66  1  0  0  0  0
 64 67  1  0  0  0  0
 68 69  1  0  0  0  0
 68 70  1  0  0  0  0
 68 71  1  0  0  0  0
 72 73  1  0  0  0  0
 72 74  1  0  0  0  0
 72 75  1  0  0  0  0
 76 77  1  0  0  0  0
 76 78  4  0  0  0  0
 78 79  1  0  0  0  0
 80 84  1  0  0  0  0
 80 85  1  0  0  0  0
 81 82  1  0  0  0  0
 81 83  1  0  0  0  0
M  END
