# Supplementary material for: Biguanide Complexes of Boron and Aluminum
Source: Inorg Chem. 2026 Jun 4;65(24):13350–61. doi: 10.1021/acs.inorgchem.6c00595 (PMC13292212; doi:10.1021/acs.inorgchem.6c00595)
Supplement: Supplementary file 2 [file ic6c00595_si_002.zip › BH2up6_4.mol]

chlupB6_4

Created by GaussView 6.0.16
 85 88  0  0  0  0  0  0  0  0  0    0
    4.2820    2.0350   -0.8209 O   0  0  0  0  0  0  0  0  0  0  0  0
    4.7988   -2.6247   -0.0240 O   0  0  0  0  0  0  0  0  0  0  0  0
   -1.5221   -0.3582    0.0503 N   0  0  0  0  0  0  0  0  0  0  0  0
    2.7093   -1.6549   -0.2484 N   0  0  0  0  0  0  0  0  0  0  0  0
    0.7366   -0.9181   -0.4385 N   0  0  0  0  0  0  0  0  0  0  0  0
    0.0744    1.3050   -0.3478 N   0  0  0  0  0  0  0  0  0  0  0  0
    2.4925    0.6997   -0.6490 N   0  0  0  0  0  0  0  0  0  0  0  0
    1.9981   -0.5224   -0.4615 C   0  0  0  0  0  0  0  0  0  0  0  0
   -0.3289    0.0040   -0.2475 C   0  0  0  0  0  0  0  0  0  0  0  0
   -1.8555   -1.7161    0.2084 C   0  0  0  0  0  0  0  0  0  0  0  0
    4.0380   -1.5648   -0.2220 C   0  0  0  0  0  0  0  0  0  0  0  0
   -1.9941   -2.2340    1.5185 C   0  0  0  0  0  0  0  0  0  0  0  0
    3.8483    0.8042   -0.6172 C   0  0  0  0  0  0  0  0  0  0  0  0
    4.6543   -0.3124   -0.3988 C   0  0  0  0  0  0  0  0  0  0  0  0
    5.7291   -0.2520   -0.3693 H   0  0  0  0  0  0  0  0  0  0  0  0
   -1.7604    2.8379   -0.9253 C   0  0  0  0  0  0  0  0  0  0  0  0
   -1.7600   -1.3310    2.7229 C   0  0  0  0  0  0  0  0  0  0  0  0
   -1.8525   -0.3038    2.3624 H   0  0  0  0  0  0  0  0  0  0  0  0
    0.0798    2.1952    2.3961 C   0  0  0  0  0  0  0  0  0  0  0  0
    0.2801    1.1665    2.0908 H   0  0  0  0  0  0  0  0  0  0  0  0
   -0.8710    2.3201    0.0304 C   0  0  0  0  0  0  0  0  0  0  0  0
   -2.1542   -1.9454   -2.3275 C   0  0  0  0  0  0  0  0  0  0  0  0
   -1.8785   -0.8929   -2.2555 H   0  0  0  0  0  0  0  0  0  0  0  0
   -2.6048    3.8882   -0.5486 C   0  0  0  0  0  0  0  0  0  0  0  0
   -3.2933    4.3069   -1.2744 H   0  0  0  0  0  0  0  0  0  0  0  0
   -0.8579    2.7978    1.3567 C   0  0  0  0  0  0  0  0  0  0  0  0
   -1.8379    2.2729   -2.3361 C   0  0  0  0  0  0  0  0  0  0  0  0
   -1.1308    1.4459   -2.4019 H   0  0  0  0  0  0  0  0  0  0  0  0
   -0.3365   -1.4970    3.2851 C   0  0  0  0  0  0  0  0  0  0  0  0
   -0.1836   -0.8405    4.1463 H   0  0  0  0  0  0  0  0  0  0  0  0
    0.4172   -1.2552    2.5335 H   0  0  0  0  0  0  0  0  0  0  0  0
   -0.1664   -2.5294    3.6070 H   0  0  0  0  0  0  0  0  0  0  0  0
   -2.1403   -2.5236   -0.9169 C   0  0  0  0  0  0  0  0  0  0  0  0
   -1.7169    3.8480    1.6894 C   0  0  0  0  0  0  0  0  0  0  0  0
   -1.7217    4.2421    2.6985 H   0  0  0  0  0  0  0  0  0  0  0  0
   -0.5310    2.1391    3.8043 C   0  0  0  0  0  0  0  0  0  0  0  0
    0.1291    1.5807    4.4738 H   0  0  0  0  0  0  0  0  0  0  0  0
   -1.5058    1.6457    3.7974 H   0  0  0  0  0  0  0  0  0  0  0  0
   -0.6586    3.1368    4.2338 H   0  0  0  0  0  0  0  0  0  0  0  0
   -2.3268   -3.5795    1.6762 C   0  0  0  0  0  0  0  0  0  0  0  0
   -2.4139   -3.9963    2.6736 H   0  0  0  0  0  0  0  0  0  0  0  0
   -2.8048   -1.5290    3.8320 C   0  0  0  0  0  0  0  0  0  0  0  0
   -2.6701   -0.7737    4.6124 H   0  0  0  0  0  0  0  0  0  0  0  0
   -2.7157   -2.5099    4.3085 H   0  0  0  0  0  0  0  0  0  0  0  0
   -3.8202   -1.4359    3.4384 H   0  0  0  0  0  0  0  0  0  0  0  0
   -3.5733   -2.0006   -2.9231 C   0  0  0  0  0  0  0  0  0  0  0  0
   -3.5973   -1.5111   -3.9016 H   0  0  0  0  0  0  0  0  0  0  0  0
   -4.2907   -1.4946   -2.2725 H   0  0  0  0  0  0  0  0  0  0  0  0
   -3.9078   -3.0341   -3.0547 H   0  0  0  0  0  0  0  0  0  0  0  0
   -2.5786    4.3979    0.7434 C   0  0  0  0  0  0  0  0  0  0  0  0
   -3.2366    5.2148    1.0197 H   0  0  0  0  0  0  0  0  0  0  0  0
    5.6974    2.2973   -0.8115 C   0  0  0  0  0  0  0  0  0  0  0  0
    5.7879    3.3640   -0.9968 H   0  0  0  0  0  0  0  0  0  0  0  0
    6.1958    1.7366   -1.6052 H   0  0  0  0  0  0  0  0  0  0  0  0
    6.1259    2.0497    0.1621 H   0  0  0  0  0  0  0  0  0  0  0  0
    1.4293    2.9379    2.4230 C   0  0  0  0  0  0  0  0  0  0  0  0
    2.1111    2.4687    3.1402 H   0  0  0  0  0  0  0  0  0  0  0  0
    1.2859    3.9806    2.7239 H   0  0  0  0  0  0  0  0  0  0  0  0
    1.9020    2.9324    1.4399 H   0  0  0  0  0  0  0  0  0  0  0  0
   -3.2375    1.7063   -2.6312 C   0  0  0  0  0  0  0  0  0  0  0  0
   -3.2536    1.2215   -3.6120 H   0  0  0  0  0  0  0  0  0  0  0  0
   -3.9960    2.4948   -2.6357 H   0  0  0  0  0  0  0  0  0  0  0  0
   -3.5177    0.9659   -1.8793 H   0  0  0  0  0  0  0  0  0  0  0  0
   -1.1422   -2.6256   -3.2645 C   0  0  0  0  0  0  0  0  0  0  0  0
   -1.1772   -2.1672   -4.2579 H   0  0  0  0  0  0  0  0  0  0  0  0
   -1.3607   -3.6915   -3.3815 H   0  0  0  0  0  0  0  0  0  0  0  0
   -0.1255   -2.5312   -2.8794 H   0  0  0  0  0  0  0  0  0  0  0  0
    4.1517   -3.9109    0.1594 C   0  0  0  0  0  0  0  0  0  0  0  0
    4.9654   -4.6169    0.2986 H   0  0  0  0  0  0  0  0  0  0  0  0
    3.5680   -4.1669   -0.7251 H   0  0  0  0  0  0  0  0  0  0  0  0
    3.5099   -3.8857    1.0403 H   0  0  0  0  0  0  0  0  0  0  0  0
   -1.4195    3.3145   -3.3878 C   0  0  0  0  0  0  0  0  0  0  0  0
   -1.4419    2.8755   -4.3902 H   0  0  0  0  0  0  0  0  0  0  0  0
   -0.4062    3.6757   -3.1955 H   0  0  0  0  0  0  0  0  0  0  0  0
   -2.0945    4.1759   -3.3839 H   0  0  0  0  0  0  0  0  0  0  0  0
   -2.4743   -3.8650   -0.7080 C   0  0  0  0  0  0  0  0  0  0  0  0
   -2.6838   -4.4990   -1.5633 H   0  0  0  0  0  0  0  0  0  0  0  0
   -2.5512   -4.4008    0.5730 C   0  0  0  0  0  0  0  0  0  0  0  0
   -2.8035   -5.4463    0.7135 H   0  0  0  0  0  0  0  0  0  0  0  0
    1.3538    1.7649   -1.1043 B   0  0  0  0  0  0  0  0  0  0  0  0
    1.1669   -2.4329   -0.1455 B   0  0  0  0  0  0  0  0  0  0  0  0
    1.0385   -3.1901   -1.0532 H   0  0  0  0  0  0  0  0  0  0  0  0
    0.9850   -2.8238    0.9603 H   0  0  0  0  0  0  0  0  0  0  0  0
    1.2779    1.6218   -2.3086 H   0  0  0  0  0  0  0  0  0  0  0  0
    1.6721    2.8709   -0.7827 H   0  0  0  0  0  0  0  0  0  0  0  0
  1 13  4  0  0  0  0
  1 52  1  0  0  0  0
  2 11  4  0  0  0  0
  2 68  1  0  0  0  0
  3  9  2  0  0  0  0
  3 10  1  0  0  0  0
  4  8  4  0  0  0  0
  4 11  4  0  0  0  0
  5  8  2  0  0  0  0
  5  9  1  0  0  0  0
  5 81  1  0  0  0  0
  6  9  4  0  0  0  0
  6 21  1  0  0  0  0
  6 80  1  0  0  0  0
  7  8  4  0  0  0  0
  7 13  4  0  0  0  0
  7 80  1  0  0  0  0
 10 12  4  0  0  0  0
 10 33  4  0  0  0  0
 11 14  4  0  0  0  0
 12 17  1  0  0  0  0
 12 40  4  0  0  0  0
 13 14  4  0  0  0  0
 14 15  1  0  0  0  0
 16 21  4  0  0  0  0
 16 24  4  0  0  0  0
 16 27  1  0  0  0  0
 17 18  1  0  0  0  0
 17 29  1  0  0  0  0
 17 42  1  0  0  0  0
 19 20  1  0  0  0  0
 19 26  1  0  0  0  0
 19 36  1  0  0  0  0
 19 56  1  0  0  0  0
 21 26  4  0  0  0  0
 22 23  1  0  0  0  0
 22 33  1  0  0  0  0
 22 46  1  0  0  0  0
 22 64  1  0  0  0  0
 24 25  1  0  0  0  0
 24 50  4  0  0  0  0
 26 34  4  0  0  0  0
 27 28  1  0  0  0  0
 27 60  1  0  0  0  0
 27 72  1  0  0  0  0
 29 30  1  0  0  0  0
 29 31  1  0  0  0  0
 29 32  1  0  0  0  0
 33 76  4  0  0  0  0
 34 35  1  0  0  0  0
 34 50  4  0  0  0  0
 36 37  1  0  0  0  0
 36 38  1  0  0  0  0
 36 39  1  0  0  0  0
 40 41  1  0  0  0  0
 40 78  4  0  0  0  0
 42 43  1  0  0  0  0
 42 44  1  0  0  0  0
 42 45  1  0  0  0  0
 46 47  1  0  0  0  0
 46 48  1  0  0  0  0
 46 49  1  0  0  0  0
 50 51  1  0  0  0  0
 52 53  1  0  0  0  0
 52 54  1  0  0  0  0
 52 55  1  0  0  0  0
 56 57  1  0  0  0  0
 56 58  1  0  0  0  0
 56 59  1  0  0  0  0
 60 61  1  0  0  0  0
 60 62  1  0  0  0  0
 60 63  1  0  0  0  0
 64 65  1  0  0  0  0
 64 66  1  0  0  0  0
 64 67  1  0  0  0  0
 68 69  1  0  0  0  0
 68 70  1  0  0  0  0
 68 71  1  0  0  0  0
 72 73  1  0  0  0  0
 72 74  1  0  0  0  0
 72 75  1  0  0  0  0
 76 77  1  0  0  0  0
 76 78  4  0  0  0  0
 78 79  1  0  0  0  0
 80 84  1  0  0  0  0
 80 85  1  0  0  0  0
 81 82  1  0  0  0  0
 81 83  1  0  0  0  0
M  END
